# Supplementary material for: Secondary Structure Analyses of the Nuclear rRNA Internal Transcribed Spacers and Assessment of Its Phylogenetic Utility across the Brassicaceae (Mustards)
Source: PLoS One. 2014 Jul 1;9(7):e101341. doi: 10.1371/journal.pone.0101341 (PMC4077792; doi:10.1371/journal.pone.0101341)
Supplement: File S1 — Secondary Structure data for ITS1, ITS2, and random sequences. Spreadsheet contains the list of species, NCBI GenBank accession numbers, lengths, total number of possible secondary structures, and a description of the lowest energy state structure for every ITS1, ITS2, and random sequence. (XLSX) [file pone.0101341.s001.xlsx]

## Sheet: Sheet1
This spreadsheet and all underlying analyses were generated in the Pires Lab at the University of Missouri
Data on this sheet was generated by Patrick Edger ( pedger@gmail.com ) and Kevin Bird (kabrx5@mail.missouri.edu)
* This sheet provides data on the Secondary Structure modeling ouputs from RNAStructure for 100 ITS sequences (e.g. Lowest Energy State and Total number of Possible Structures)
* NCBI Genbank Numbers for each species is provided in Column B
* Sheet 2 provides data on the Secondary Structure modeling outputs from RNAStructure for 100 Random sequences (e.g. Lowest Energy State and Total Number of Possible Structures)
* Sheet 3 provides a comparison of ITS and Random Sequence data (e.g. Lowest Energy State and Total Number of Possible Structures)
* Sheet 4 provides a full characterization of ITS1 secondary structures (e.g. total number of hairpins and total number of paired bases)
* Sheet 5 provides a full characterization of ITS2 secondary structures (e.g. total number of hairpins and total number of paired bases)
ITS Sequences	GenBank Accession Number	Family Tribe	ITS region	Length (Bp)	Lowest Engergy State	Total number of Structures
Aethionema arabicum	AY254539	Aethionemeae	ITS1	264	-88.3	21
Alyssum euboeum	GQ284882	Alysseae	ITS1	266	-93.1	19
Anchonium billardierei	DQ357512	Anchonieae	ITS1	260	-99.5	11
Aubrieta deltoidea	AJ232909	Arabideae	ITS1	249	-86.9	10
Arabis alpina	DQ060100	Arabideae	ITS1	249	-67.9	22
Biscutella didyma	DQ452058	Biscutelleae	ITS1	263	-90.6	22
Boechera holboelli	AF183105	Boechereae	ITS1	267	-97.5	28
Brassica oleracea	DQ003652	Brassiceae	ITS1	257	-91.5	10
Brassica napus	DQ003666	Brassiceae	ITS1	257	-95.9	8
Crambe maritima	AF039970	Brassiceae	ITS1	265	-80.1	23
Brassica rapa	GQ268060	Brassiceae	ITS1	257	-95.9	8
Crambe aculeolata	AF039978	Brassiceae	ITS1	267	-88.7	30
Bunias erucago	GQ497885	Buniadeae	ITS1	268	-88.6	22
Goldbachia laevigata	DQ357545	Calepineae	ITS1	268	-104.2	17
Arabidopsis thaliana	AJ232900	Camelineae	ITS1	268	-99.5	30
Camelina microcarpa	AF137574	Camelineae	ITS1	269	-91.4	19
Nasturtium officinale	AY254531	Cardamineae	ITS1	254	-87.8	20
Chorispora tenella	DQ357526	Chorisporeae	ITS1	286	-107.9	25
Cleome lutea (Valid name is: Peritoma lutea)	AF137588	Cleomaceae (Outgroup)	ITS1	260	-104.3	23
Cochlearia megalosperma	AF336208	Cochlearieae	ITS1	266	-81.1	13
Conringia orientalis	EF601909	Conringieae	ITS1	257	-94.8	6
Descurainia sophia	DQ418727	Descurainieae	ITS1	268	-94.2	19
Clausia aprica	DQ357536	Dontostemoneae	ITS1	271	-108.7	18
Erysimum capitatum	DQ357540	Erysimeae	ITS1	267	-96.3	12
Braya humilis	AY237318	Euclidieae	ITS1	267	-83.5	10
Halimolobos elatus	DQ336388	Halimolobeae	ITS1	238	-88.2	12
Heliophila arenaria	AJ863600	Heliophileae	ITS1	265	-96.1	5
Heliophila longifolia (Valid name is: H. coronopifolia L.)	AJ863588	Heliophileae	ITS1	265	-99.6	12
Hesperis matronalis	DQ357547	Hesperideae	ITS1	269	-114.5	15
Iberis amara	AJ440311	Iberideae	ITS1	271	-96.2	14
Boreava orientalis	DQ249859	Isatideae	ITS1	269	-107.1	14
Isatis tinctoria	DQ249851	Isatideae	ITS1	268	-95.6	12
Isatis pachycarpa	GQ131321	Isatideae	ITS1	268	-102.2	14
Tauscheria lasiocarpa	DQ249843	Isatideae	ITS1	268	-95.1	14
Lepidium latifolium	AJ582447	Lepidieae	ITS1	267	-109.7	19
Malcolmia triloba	DQ357561	Anastaticeae	ITS1	253	-99.3	18
Megacarpaea delavayi	AJ628325	Megacarpaeeae	ITS1	260	-88.1	13
Noccaea fendleri	AY154824	Coluteocarpeae	ITS1	269	-83.2	21
Physaria didymocarpa	AF137583	Physarieae	ITS1	269	-86.2	22
Sisymbrium altissimum	AF039997	Sisymbrieae	ITS1	253	-91.5	9
Smelowskia alba	AY230562	Smelowskieae	ITS1	249	-84.6	14
Peltaria alliacea	DQ249855	Thlaspideae	ITS1	246	-78.9	17
Thlaspi arvense	AF336152S1	Thlaspideae	ITS1	274	-80.9	17
Ochthodium aegyptiacum	GQ497870	Unplaced	ITS1	252	-85.4	8
Yinshania acutangula	AH007969	Yinshanieae	ITS1	267	-87.5	26
Alliaria petiolata	AF283492	Thlaspideae	ITS1	269	-100.1	15
Zuvanda crenulata	DQ357606	Conringieae	ITS1	275	-97.4	10
Mathewsia foliosa	DQ357563	Schizopetaleae	ITS1	267	-85.3	27
Chlorocrambe hastata	GQ497856	Thelypodieae	ITS1	266	-95.3	11
Phlebolobium maclovianum	GQ497873	Thelypodieae	ITS1	266	-90.9	14
Aethionema arabicum	AY254539	Aethionemeae	ITS2	186	-75.4	3
Alyssum chalcidicum (Accepted name: Alyssum murale subsp. murale)	GQ284874	Alysseae	ITS2	186	-73.7	5
Matthiola oxycera (Accepted name: Matthiola longipetala (Vent.) DC.)	FN821619	Anchonieae	ITS2	187	-60.9	2
Alliaria petiolata	AF283492	Thlaspideae	ITS2	182	-68.2	5
Arabis scabra	X98630	Arabideae	ITS2	182	-67.9	4
Biscutella vicentina	AJ628332	Biscutelleae	ITS2	180	-71.8	2
Boechera gunnisoniana	AY254540	Boechereae	ITS2	180	-69.4	3
Brassica balearica	AF263402	Brassiceae	ITS2	181	-58.2	8
Eruca sativa	AY254536	Brassiceae	ITS2	182	-68.6	5
Brassica oleracea	AY833603	Brassiceae	ITS2	182	-60.6	9
Diplotaxis tenuifolia	AM905721	Brassiceae	ITS2	182	-66	5
Bunias cochleariodes	FM958513	Buniadeae	ITS2	177	-68.1	4
Calepina irregularis	AM905715	Calepineae	ITS2	181	-76.5	4
Arabidopsis arenosa	DQ528933	Camelineae	ITS2	183	-68.7	6
Camelina microcarpa	AF137574	Camelineae	ITS2	185	-72.2	5
Nasturtium officinale	AY254531	Cardamineae	ITS2	220	-68.9	3
Chorispora tenella	DQ357526	Chorisporeae	ITS2	211	-91.6	5
Cleome lutea (Valid name: Peritoma lutea)	AF137588	Cleomaceae (Outgroup)	ITS2	189	-81.7	5
Cochlearia officinalis	JN999122	Cochlearieae	ITS2	181	-71.1	2
Conringia orientalis	AY254545	Conringieae	ITS2	185	-73.1	6
Pritzelago alpina (Accepted name: Hornungia alpina subsp. alpina (Sievers) O. Appel)	AJ440293	Descurainieae	ITS2	186	-66.1	9
Dontostemon glandulosus	FN821612	Dontostemoneae	ITS2	187	-71.1	3
Erysimum cuspidatum	KF022706	Erysimeae	ITS2	184	-70.9	2
Dilophia salsa	FM164649	Euclidieae	ITS2	180	-61	3
Kernera saxatilis	AJ440314	Kernereae	ITS2	179	-71	1
Eutrema halophilum	AF137563	Eutremeae	ITS2	182	-66.4	6
Chalcanthus renifolius	GQ424528	Eutremeae	ITS2	182	-70.1	5
Halimolobos lasiolobus	AF307647	Halimolobeae	ITS2	184	-69.8	7
Heliophila arenaria	AJ864811	Heliophileae	ITS2	181	-77.5	1
Hesperis laciniata	KF022709	Hesperideae	ITS2	184	-73.1	7
Iberis amara	AJ440311	Iberideae	ITS2	181	-69.8	4
Isatis lusitanica	KF022711	Isatideae	ITS2	182	-70.7	6
Isatis tinctoria	FJ593182	Isatideae	ITS2	182	-72.1	5
Isatis microcarpa	KF022712	Isatideae	ITS2	182	-69.6	6
Lepidium africanum	AY254529	Lepidieae	ITS2	185	-70.9	5
Farsetia aegyptia	EF514649	Anastaticeae	ITS2	181	-66.3	9
Megacarpaea gracilis	AJ628328	Megacarpaeeae	ITS2	181	-69.7	4
Noccaea fendleri	AY154824	Coluteocarpeae	ITS2	179	-66.4	4
Noccaea caerulescens	DQ518397	Coluteocarpeae	ITS2	179	-66.8	3
Physaria didymocarpa	AF137583	Physarieae	ITS2	186	-65.7	9
Mathewsia foliosa	DQ357563	Schizopetaleae	ITS2	181	-73.3	2
Sisymbrium irio	KC517454	Sisymbrieae	ITS2	183	-68.6	4
Sisymbrium aculeolatum	AY353154	Sisymbrieae	ITS2	182	-74.2	4
Smelowskia alba	AY230562	Smelowskieae	ITS2	185	-65.7	8
Streptanthus polygaloides	KC517452	Thelypodieae	ITS2	182	-75.4	4
Streptanthus drepanoides	KC517459	Thelypodieae	ITS2	182	-70.6	6
Crucihimalaya himalaica	AF137553	Crucihimalayeae	ITS2	185	-76.8	1
Thlaspi perfoliatum (Accepted name: Microthlaspi perfoliatum)	KF022704	Coluteocarpeae	ITS2	182	-73	1
Murbeckiella huetii	GQ424546	Oreophytoneae	ITS2	184	-66.2	3
Yinshania henryi	AJ232930	Yinshanieae	ITS2	177	-58.9	10
				Length	Lowest Energy State	Total Number of Structures
Averages (Combined)				223.65	-81.574	10.52
Average (ITS1)				263.46	-93.0689	16.5526
Average (ITS2)				183.84	-70.006	7.94872
Median (Combined)				229	-79.5	8.5
Min (Combined)				177	-114.5	1
Max (Combined)				286	-58.2	30

## Sheet: Sheet2
This spreadsheet and all underlying analyses were generated in the Pires Lab at the University of Missouri
Data on this sheet was generated by Patrick Edger ( pedger@gmail.com )
* This sheet provides data on the Secondary Structure modeling outputs from RNAStructure for 100 Random sequences (e.g. Lowest Energy State and Total Number of Possible Structures)
* Full Sequences are provided in Column B
* Sheet 1 provides data on the Secondary Structure modeling ouputs from RNAStructure for 100 ITS sequences (e.g. Lowest Energy State and Total number of Possible Structures)
* Sheet 3 provides a comparison of ITS and Random Sequence data (e.g. Lowest Energy State and Total Number of Possible Structures)
* Sheet 4 provides a full characterization of ITS1 secondary structures (e.g. total number of hairpins and total number of paired bases)
* Sheet 5 provides a full characterization of ITS2 secondary structures (e.g. total number of hairpins and total number of paired bases)
Number	Random Sequence (165-293bp, 54.9%GC)	Length	Lowest Energy State	Structures
1	agacactacgttacccactggtagtatgttttgtctcctttgtttacagctaattaagttggtcgcatgtgggggggttccggcgcggacgtagattcggcgcaatgttgaaagggaacagttggagcccagtcgtccgaatacggtggcgccgatggcatcggtcgatcataaagt	177	-55	10
2	acaatccctaagcagggatagacacggtagacaactgtactcaagggctgccggcaaaactagtaaggatataaagtgagccaatgaagacccaccctactcaacctcttacaacaggactctacactagattctcggggggtgtcggtttgatggtacaggtcatgggcaaaattcg	178	-38.6	10
3	cgataaccagcgcgatccgaataaagcgtctcatcaagcacgggctgtcctccacggctgccttagaacaaaaaaaaagtgtcgttgcttctccgcggtctcccacgtccactgaggttcgccagtccgcgcttgtacggggtgcacatcgcgtgctagccataagaaaggtcgctgg	178	-49.1	6
4	cgcggataccgggattgcgttcccacatactcccccgagctgcaagggcggaatgccgacaagccatacgcccgcccaagtggagcgtagaattgaacactgtaacgcctacggccaacagccgctgcattaggcgttccgcgctagaatatcccgacacaactgggggtacaggttct	179	-60.5	11
5	ctttgggtcttgagctctccggggatttattcgtcactattacagtaagcccaataatacgagctaccagaaggaccacaggcgtctactctaaatagccacctagacgggccataggatgggggtgggaaggccgagagagacttgcggacctctttcctgagtgatacgcatgttac	179	-47	11
6	ttccttgcgggtagaatactaaagatttcctaacgaaccgttgtgttgacgacgtcggctactaggagtccgcagaaggaaaccgatatattgtaagatcgcaactacgtcgtgtgttttattggtgctcgcgtgaggcccttcgtaggtcggaccttgtcccactaaggcacagaaggg	180	-50.1	11
7	ccagaagcctctcgaaggctgtttcggctaccgcttccagccggagggctgagcaatgctggacatagcccgttctgtgataaggatctcagactaaagccttctcccctccagtgttagacaacacgaatgatatccccctgccgtcgaagcatgcccgccacccccggtgggaacaca	180	-52	15
8	gacgagcccgatttacatcgtctagcgtactgcacgggtacttcgagtttcgccggtcgtgggtgtgggcgtcgaaggtcgcatggggaaggtaggaaaggggtagtgcgaatatgtcatgggctaatcagttagagcgaatatatgtcgtaccgcggctttggtcgggcggctgctaccta	182	-49.7	23
9	agcgtgccccgtgctctagctaggggcctcgaaagtgtaaatagcaaaaggttcggttatcgtcgcccacgccgagtatttctttcgtcggtagcttgaaaggccgtcttatcagagctatgtacatagtcggtaagtccgcctgaaacaacttcaaacgagcggctacagagaacaacgcgt	183	-49.8	13
10	caaggtgcgggggtcctacatgtgcgagtcgactgttcccttgggaggctcagaccctaggaactaacgattctgaccgcatttgctgagtccgctgttccctcaacaatcttatcacggccccccgttaactcccggcggggctcgtgcgatagcgaaccagagaccggtacggctccggat	183	-63.5	10
11	ttgacgggcagcaagcggcctgaaatcctagtaaagggaatgcagagcgttggttgtcagcggctgtgcagataagcgatgtgatctggtcagacctctaggccggatcattacatgtgctaccatttcgagacattcgacgactacgaataacccaaactaaagctcgggtagcatggttgtt	184	-60	7
12	aacgtcgccgggcccagtcgcttgatcgaatcactacgctatcgcggcgtttgggtgtcgtctactatgggtgacattcgtacgtaccttataatgtagggccccgccggagggagggtcgtcgtcctctcaatcgggaaaagtgtcagagaattaactgacgcctttctagatcgggtctcgtc	185	-66.4	13
13	agctttcagagtacctaacgaataaaccgcgttagttatcaccctgaagctggttgtaagcgccgaacattccagcggcctcagctaaactgtctccttgtttctgggaaaacaggttttagcttcccactaatcacatcatggtacttagatatgcctggtttgcatctccgtagaccacaacca	186	-51.4	5
14	caactgaagtcgggccgggcagattggcccggggacccctagctcgaactcccgcccagtccgtagccagcacgttcatgtcacacgggcctgatttcatactgttcctcattacactgacataatttctgccgtcgcgcggcggggcgcctcctcagcggatttgacatttgccctagcctcgaa	186	-55.1	14
15	ttcctactggtcgtgaatgtgccgccggctgagaggatgtccaacgcggtcaattgccagcggatatatctcttgagggagacttccagcgaacatctacctgagcacttcgtgctagtgagtattacgagtacatgaagagatcggcagacctcaggcctactccgagtggctggcctgtatatcc	187	-54.3	17
16	tgggcccgctatcctcggtcctgcatggtgtgcgcgtgcaggaaaactgaaattgagatcggatccgattaggcggctcatgctcgtatgcgcgggtcgtatcgcacgtggtcaggggtgcccggtcgaaccttaatgttcggggcccaaaccccacggggatgaataggttcgctagcatcgattcc	188	-72.4	12
17	tgtaagatcataaggcgtcacgatgccaggcgaagcttccaacctggcgagaggtctcggttaaagctggagtctgagagggtccgtaacgtcgtcccattcgtggcgcgctacccacgagctatgcctgcttttcgcagtggttaatggtctgctcgcccgcagagacgtacgaatcacatgagatatcc	191	-58.9	15
18	atcgacaaatcatgaccgcaatgctgtttcataggaatcaggcgcctgtctaacctacttgatggcttcatttacagctcggcgatgaagaggtccccagcagcctctaaagtgctcatggacaaggcatactggagattaagagataattgtatttgcacgcccactcctcgcccccggacaagaagggg	191	-47.9	5
19	cttaccaggacacaaggggcccggcctagagttgtatttgaaggagatatcgcaagcataacaattcttagaccgcatccgggagttaagaaaacaagattgaatggtgtacctcataattaatccacaacagccgatggtttctccggcgcggctacaccccatgttgggccggctatgggaacgactag	191	-43.9	13
20	aattgtcggggattaaacgccaccagagggtttggggaaagtccgcgtgccaggggagatcagcgcgcctcatgggaacgggtacgggctcgtatgcggtgaactgattcgcaggccctgacatctctgctactgcggacattagcgtgccggggacaaacactttaggctgcggtaagggaccgagacgaggcg	195	-63.3	21
21	tctattttagggccatctacgcaagcgtaaaagaagaacatatcgtattcaggcgagcaggagccttcaagtccatccgagtgcccctgcgcgcgaccccgtctccggtctgcgtgtcgggatcggctttactccataggcgctaagacagacgctatgagtggctgatcgcataaagacttcacgaggtgcgatttct	199	-59.2	15
22	acgtctgcgcgaggtggcgtgacagggtgggttcgaccgtgctctttgagctgtacgtcacaaagtatcgtaatcttccagttggatctccccgcacgagcatctactcgtagtgctgggtatcgccatctccggcttaagtccgatggcccccgagaagcatgggacgagcaagtacggttacatcttgccgcactag	199	-66.6	16
23	gaactctaaccacgtacggtattacccattccaggtagtctaccgccatatatcccacggatgcctagccgcagcatgacaattgccggtcggtaatcgagccgatttgtcgaccgggcccgtacacccacacttcggcagtggaactgcaaaacgcgtggagatccgattgtgcaggtcatgaatgcgctcggcgagcc	200	-61.7	13
24	aacgtcgccgggcccagtcgcttgatcgaatcactacgatctcatgttgtttgttataatagcggttcttcctgcgacgtcctacgacgcatagggcctacacatttacctgtggactcaagtaagtcaggctaggtctctgtgagtcgacgtctaaggagagcaaaagtccgcagttcgagctaatatcccggtttatgaca	203	-63.5	7
25	tggcttcgtgcaccttcggacatgatctgtacgggggacgtggcacacatggtgctcggtgtccgagcaagttccttcctatgtctttgggagacaaacccacacgtatcaaataggtcagacactagactcgcctacaagcataaggaatgcctgataccagtgatgcagcctagatcatctagggtgtaatgtcgtaatgcc	204	-64.1	15
26	ccggcagggaactctacaaagggctgggtctctctcgctccatccgggtgtgacttaggatccgtaagctttagagcgaacaggggggaaggtggatccgaattcccaggggaactgattgtgggatcccagctgtctatcggggtcctccgctcttaccccttccttctgtccgaatgtctggttcgagagctggccggcagt	204	-73.3	11
27	ctcgcggcccggccgataggagtccgcagaaggaaaccgatatattgtaagatcgttgctgtctggggggtgtgtccctgggaaacaatctcccctttggggaccatgcgaaacccgcgctgtatcagcgctaccccatgtagtctctctcagaccccagaccagggatgtgtggcgtattcaggctagaggcatatgcgacatt	205	-70.7	12
28	aaacatgttcgttggggtggacaactatggattcctatttccgctgtgcgcctcgcatatgagcctagtaccccgatggacagcccggagcgtataaagaaacgcagagccactctctccctacaacacacccgttggagacggctcggtaagacgattcaatctgcgccacggtagctaatcttggaccccgatgtaacccgct	205	-58.7	8
29	tgcggtacgaaagtgtaggagtccgcagaaggaaaccgatatattgtaagatcgtgcccataccctactccggaagagcctctgttccagcatggaggggatattccttgcgaacattcacgacctgtgacgtgcgtgggctggatgagtaagcgtaatgaccaggtgccctctcgtaggtgggacccccaggggccctgtagcta	206	-63.5	12
30	ggaacgctgagcggggctttcaactacgcgatacagtgggtctgtccccaagcctagcgtttgaatgtgcccgcaggcttcaggccgtgggccccccccagtccagtttttctcaagtaccgtgacaggcgcatgcgcagctaacaaaaacgtcctggccttcataggcgaggagtctagacatggtcacgacaacagtgcacaca	206	-70.6	14
31	cggcccgtccctggcttctcagcaaaaagtctgactctgtctgacatccgggcaggatgtttgcatcctaccttccactcagacgtagggcggcagcgaagccgattcatgacggtcggccattcacggcgcgattttaagtcagtaaggcttcgccataggccgcagccttcaataatgtcctgaaaatagcgtaaatccgcgtcg	207	-70.1	20
32	ccccaggtcagtttcaccatggggtaaggcctggctctggtcgtcaaccactttggagcgatgggtgtgcgggcgtggctgttgtgctctccttagtgccaatggcgcaaataactgtttgccgacaaagcagctctggtgtgttaggacgggtctcctctccggcagtggggccccaacggacgccttcagggcctcattgcctttc	208	-80.5	19
33	atggaaagcacgaactcgtgggccatattcatcggcgtgatagaaatcggtcccgcctcccccgatgtggtgggggggacaatccgttcaaggctaggagtccgcagaaggaaaccgatatattgtaagatcgcgaactgcgatatggaataacggccacctttagtattgactagggcttcttgccatcccccactacttatctatgg	209	-72.2	5
34	gtcacggtaccgaagtaacgtcgctgatgaactcccaacacgggtcctctgcaatatttcatgtcaccagggccaatgaacgggtcggccacctctagcaaagcctgccgctctcccttgcaatacgatacaatggtatatcacccggcgcggcgggcggctgctctgggtcatgccctgtcccttagatacgtggcgctccccctggcg	210	-64.1	20
35	ctgcttcataagtcactacacacgtccagagttactattatagtcgccggcattggctttacttccggaggatatagaccttcggacatcatgttaaggccacacccaggccggacgccggcgccgggcatgcatgcatttacctcggtacggaaagggatcgcgcaagttcactagggggaaccccattagctttctttttctaattggc	211	-58.2	13
36	cggtgcacgacggacccgtacacgcaagtttcgcaagagccttaaaccgccactttttgttctaggagtccgcagaaggaaaccgatatattgtaagatcgacgcgccagtagtagcccggctgctgaccagggctagcaccatacgcgtaccatgtctagttccacgtgtctacactgttgacgtagcatatgcctgagattatacaatta	212	-50.6	9
37	acgaaccagaccatagtttgggcgtcgctcgtgcagtctcgatgttctgagcttttcgaattagcacagacaccgccaaaagcagctttaataccccgcttttccggggggtcaatgttcaacacgcggtgcgggtccgatataattgttaatccaagtggcacttccatcatcaacatcttctcgagctctccacccgcctcccgcgtatgaa	214	-56.5	7
38	agttcatgggatggatccagtagggtagtgaactagatagcccatgtatttttgcgcccctcccccgcattgccgatgctccgctatacaccggggacaacttgcgtcaaagcttcttccttgcccactcgaagtcaggattgcggggcatctgtcaagtccactttaggacctgagcgacggaccccccaggaagaagggttatgcgaagggcgt	216	-67.8	12
39	tctgagcacgaattccgccccggcatccaccatagattaagaccaggtgggttatgtggttaggtcaagggtcacggttccgacgatctgcggcagaggcccaagacgtaaaaaatctctttctcacgtatacaataggattctactccaaaacagggccgcgtcttccgcccgacattgaagccttacagtcatgtttcccgttgcagcgtccag	216	-48.8	19
40	gccggaacagaacactaagcggcccccgcggataggattactctaggctagcgtgtcacggaggacacaacgagcacagcccgaccagggcctatacacgcgcccgggtatccgccagagacttcttttcgattgcgaacaagcgatggtctccttctgaacctatcgtctacgcatatgacgcgcatataaagaagggctggcctcctctagccc	216	-64.4	16
41	gttgtgcagtcatagtcaccctacaaatacagaacaggacggcggacaagggcttgttctcggcgtccgggcccttcaagtgacgttctaccgtgctatgggtttgtatagttgacgtggaatgtcaggtccgacctagtcagatggggcagctccccaaccctggactgcattctgtcaccggcgatactcgacatcggattagataaacgggctgcg	219	-70.6	13
42	ccagtgtggtcaggtcccatgtgttgcagcgttggtcggtctaactcgccgtcctataaccgccctagcgcgccgtcaggccctgctgcaattcaacaggtacccacgatagcgcatcgcctaccccggaccaggggtcttgcaataactcgggaatggcgattgcgcctcactcggggtctgaggcccattagttaccgcgggcacagattagagcctgg	221	-80.7	20
43	tggcataacaccagatgacgattataagacaattcatgacgcgtcggtgagtagttgagtcgtcgccctgggacccaactatgagcaacgttctcaagcacaggcatcaccactctccttatgggagttttaagggggtgtctaaaacgtcgttagtggggctgagcgcccacacgccatccgccttcgcacttatgcgtgaaaccggtggcacgcaggtt	221	-69.6	11
44	gaggtgccaatgggggtgacccgctgttggccgttccctgctaactgcctggaacagatcgataatgcacagcaggtcacagaatcagcaaaaacattgacggggccggctgattacatgattaaactttaccgtaaaggggcgcaggaggagccgcggcgggtccaccgaaacggcccgtttcccagtgtcaccctcgcagccttaccgaccaggctccca	222	-78.7	12
45	aagagccgatctcaacagctccctgaatgtcttttgccaccgctggagcgggtacgaggtcttcttacaaggtaccgcctatgtatccgtcttacgtcaagtgctatggaggaccaagggggggtacgccgaacgaccttgccggtttgcgaacgactgtcctcgccatctcgcacatcgcttgaggcgcattaagcggctgggttaatctcagtaccgttg	222	-67.8	26
46	ggaaatcatcgctccttccgctgtgaggcaaagactagtatccgtgggaaccttcgttcctcgggtggccgctatgtgctggcgggccggggtacctgacaggatgtgaagtttccggtccgtagaggtgatcgacattcagaaggcacccgtaggcccaactctagatgctagttcctggccggaatcctcgttctgggcagggccttcgggtactaacgtt	223	-82	21
47	attcgaattgcacgtttgagctgccctggcttctcgacgtattcctacccatctagcaaacatgtcctgatgttacgatagattaacccgcggccggggctgatcacacactcatcccggtacgggcacagcggattctcgactcaagctcctgagccgtccataagaggcatgtagataacgatggctcacgccggagagaaggagccggctacggtagactg	224	-71.8	13
48	tggcagccccctccagcctcacctgcggggaccgggcatgcaggggattactcgttagggagagctagtaccattggagcaaccgcctttgagggtgtgctagaagtgggtggcacggaggggacaatatcttatagggccgattccgtgccctggatgagtagatgggcaataatccgctttagcggacttatcatatgctgcagagagatctaaattcagcag	225	-78.5	16
49	cgctgattacagcggatcagggcgggcgccgtacctcatgcgaacctcatgcgaactcaaattggcctcaatttctctccaacgttagcgcgtcctgacgagcagttatcctctcctgtccctacaaaccgcaccgacgtgctaaacatccagacaccagttttacgcgcacgtctatttaaagactggtactacagtccccgtctggtgctgggttccccctcccc	227	-59.1	19
50	ttgcgttgatagcaccgtgacattgcaatcggacagatcatcgagtgctaccccatgcagggcgtcctctaacgctggcctggattagaaagtccttttagtctggtccatatgctcgccggagaggtcgatgctattgaaccttgtaacgtttgaccagtagccggccacccgcacacccacctagacgtagcgatacccgggcatgacagccaacgcgcattccac	228	-65.7	24
51	tggtctacctcgctctaggggccccgtagcgctcccccggcaagacgcaatgcatttgtcagtatacagtgtatccaagaacgggggccctgaggattccttcaggctgtttcggacactgccgattatacgtgtggagcacacatccatcgcgccgccgctcagataaccctggtcaccagaccggagagtttacaagcctgccccgcgaccattgcacctccggttgca	231	-71.9	23
52	gtgcagcccctaaggtggtcgcagcccatggccatggatacgcgctcagcgcggttacttacagcaaaatcgggatggactggcaccctaatccctccacccatacggtttgcgagacgtctgtattcctggcgccacataagcgttgagggcagcagggccatagcatgaagtccgcagtgcctatagcgatttagccgtcgcaatgctgcgtgctcgctactactggac	231	-71.4	25
53	acggcccaccgcacaccaatgcagccccgttgccgggtttcgactctactatccgtgaaaattcccatcttgcatcctgttgtatcacgaggactcgactaaggagtgcccaaactgccagtggcgattcttgccgtcccgggggtgccacatcgattataagggacgcgttccgacactcttaagcacgtgggccgttagtttcgaggcgaccagaggcagatcgaacta	231	-68.3	21
54	aagtaacatacgacgacttgattcccctgtttgatgccccctgcaatacgctcagcactcgccacatggaaaatcatcccggcatggtagcttgtcttagacgaatcaaggtcgaactagcgccccgccgtctcctcgaccgcgcctgaacggtttcccgaattcatgtttacatgggcggtacgtcaccgcgcctgcggacggggcactttgtcctccctttccacagtg	231	-62.1	10
55	gtaatgtcccggcggtgacgatacgtaatgtcccggcggtaatgtcccggcggtggtgcaaagtcgctgatattcttttaacgtaatgtcccggcggtgttgcgctagaacagtccggcgcctcagcctgagcgctgcggggtagacagtgacggccttactttgagagagatgagggggccggtacataccaacgcagtcctctagggccagttgaagaatgaattgtccc	232	-83.5	14
56	gctctctctggacctcctcgacacttattgcgacttgtaggggtacacccaggctgatctgtggacggctatggggtttcaattcgccgtccgtagcgcgcccttagttgaagaattcagcctaaatgtcacggaggtcgcgttgttcctatcaagatatacattccgagcgcacttcccccagcacgagccggagtgaaccggcacccttgcactctcccttacagcggct	232	-68.3	15
57	ttaagtctgcccacgtggtgaacgtcctggcgggtccaatcgcgttcggcaggccctgaggccatcccccctagctgtcaactgtaagtcccggcgatagccccttacggcttcggctcaagggcacgtcaaggggcgtaccaagttagccgatccttagcatagggaagactcggagggttctggcggcctcctaggataactgagggaccagagccctggtatgagaagcc	233	-89.6	20
58	tacggagtgtacatcttaaacagtagccccgcgatcccctccaccccagcatgtttccaggtaattcacgataaccgggccgatcagtgggaggccgtgtgggttacgggttcattcggtccattcccctcagttgtaagttgcagacatacaaatgccaccatctccagatgtcgccagcatccacagcattatcactattagtcccgcttctctactgttgttgcataataa	234	-50.5	14
59	caccaatgcacccaaacagtgcaaccgcggtagaggaccggtttattcagaggcgagccctaggaacccttagttgttttcacagaacgctgccagggaactatttggtggctacccgtttgccagagaagcagctgaccgagcaatcggagccacacaacgccctaatggcgctgctaagatagaggcgggccatactttccggacaaccggctacctgagcctcctgcgggtcc	236	-79.6	15
60	gtatccgtaaacatgctcttcggaccagcccacctgtggtggcggtagctcgcattctggatggcgcacattgagctgtacattcgtgggcgcacgtgtagtactggtcgaggagttggcatagacctaaagtaattttacataagttagacgctggaggcgcaggagctggtcgttgttcactcactctgggagcgttagcgggcggacgcctagtggcccttcgaactaacgga	236	-71.8	27
61	ctaaaccgtagttcgtgaccacaacggcacaccagcgatcagcttttgaaaacacgttatcacgctataaccggaggaagactcccaccccgcgcggccgcgatcactaggctctcgtgtaagggtcccgaggagtcatggctgtgtggggtgacctggcctatagtctgtgataagagagatccctctggccgcccctaaggcgtcattagaaacctgccagtgacagaagggtcg	237	-85.2	14
62	tccaggagctttctcatctggtttcttagggcttcggcaactagtctgggccgactaaagggagggcctcccagattagggttcaacccctaaatggatgcctgtagtacctccagcctttttttggctgtatttttctagctagagagctccgaacggcaggaccacgtgcacgggagaggctcgatagaccggttgcggtatcggttctctaccggatcccgttgtgtccggaacg	238	-85.2	33
63	aacctaaactgatacccaggggccaaaggcctgacgcaccagtctttgggaataccttgggggagaagagcggcgatccacagtgcaccgggtagcgctttataaactgatcctttgccccagacgtcgtcttgacagcggaaatttgcctgcgttatatggggatacccaagacgaaacgtatgtgggtgccatgaatgcagactgcatggttgcgcaccgggtgctgccacaagat	238	-81.8	14
64	cctcgaattagcaatggggcaggatacgccaggatcaaatagccgatagggtcctaccgggtcctcgtcgtgcatactcacttgattgcgatcgactgcccaatcatttatcattctttactatgcagagtcgacaaattctactaggtgtccaaaccgctgtggaggcccgcgaaggtgatggttgaaccttccgcaagggctccttatccgatcaggcaactcgcttggcctacaac	239	-70	19
65	ccacaatacctgactgtcgagcgcccggcccggctggttacgggagcttttcagtgagcctgacttaggagagagggtgcggttctgccttactgctttgtcgggacctagggggacacttcaccggaccgctatcccgacctatcacggccacgctcccgtgctggcaccggcggtttcgaggcctcgagatcgtacaagggatcggcgttggcaaacgaagacctcgagcgccggact	240	-90.7	26
66	tcaacctaccgctggtcttcaggagcacgctcgtgtcgagattacgagcaaggtgcctgtagctgagtgtctgatagttaaagtacaccgacagaggtcatttgatggtgtttggttgcaccgctgacgggccgtccgaccaacggaccgggtaattccctagcggtactcgtgtgcatgggcgtgggaattagctaatcacaatagaagttaccaaagaagtaactcctgcatctttat	240	-75.1	31
67	tcgatccacaccactccgcagctctcgaatgtcaacgggattctccatagtgggtgaggaccatgcaatgagggcaagtaatgtggggaatggagacgaaccgataattaattgtgccccgcacggctccattttgaagtagtacgtgaaatgcaatctctaattagtacgaaccgcacccccttgagtaatacgtccgcgcggttaaacgcttcgcgccgcctgagacccttaggtgtat	241	-62.2	11
68	tgagtcgcgcccaatctcacgttgtgtttacgtccgtatgcctgcgtaaactaagagctggccctgaggacacaggtggagaagagttagcgagttcagaatacttttgctcgtaggtgggtaggactataatccgacgggctccttttccccgttgctgcatacctcccaatacaacatggaaatatcaggacgcgctattcgttgtatgtctaggactcacccataggcccgtccgcgca	242	-63.3	36
69	gacgagaaccaggagggtacgaagataaccgtcaccgggaagggtcccccgacggggtgaactggctctgcactgacagggcgtacgtaatcgttactcacgaggttttgcgttcaatacatggtgtacactgcgccgacactaccccccggcccaaaagaccttaacgcgtggattcccgttacaacacactgatgcacgtcaccactcggcggggtagaatagatccagatacccctcggt	243	-73.4	14
70	actgctagattttcacaagcgatggaccaatccgatgagttcgtttctatcgaacgcctgggttgtgctcatgttgtacttgcatggaagggcgctcaaccccaaagtaatataagttttgggtcatgatagcctggcgtgcacccacaacggtgttcgacgtgcgctagtgatagactccataagaaagaggtcgggggcccccctcgggttgaaaaaatagcatagctctcgagtatggcg	243	-72.2	24
71	tagatagtcccacgaagcatatccaccttactaatacctgtctattcgacgcctgcaacacgtctggcagaattctgggtaaacattaaacctatgtcaataattcggaccagccgccgccataattacaacacaagtggctttcccggaataaacttcaaccaggaccgcggagtctgtattaatcttgatagatcccgagcggagatcatctactgctcgtgatccagaccgtaggagaag	243	-59.8	12
72	ggacgcgggaatatagattcaatgtcgcgcactaggccaagcagcacgactagttgagagtaatatggagggatcctgtaataggacggccgcgggcaagttcaggggccggctcaacttgccatagacggagaccgtaactggttgtcctagcagctgggctcgagcttcatatgagggacgggtcagagcgggatacgatttatgacagcgcacccctcacttgagtccacctcacgcgcgc	244	-81.7	17
73	atcgccctcttactccgcaaccgagccccctgcccgggcaccctcccttctcggcatgccactggccctgccagccagctaccgttttgcctgccccggccagggatggaggcacctccgtgcgtttcgggagcgccctaggtagcgggtagcgaactctgatccggttgtgcggtacggatcgccttccttctatcggccgtgcggctcaaacggggcttctaatacgggacgttcccagcctt	245	-92.8	23
74	gggaagctatacagtgttaaagcgggcctgtccgcccgccgcggtgctgctgaccgatttctagcgagccttggggatcgccccggaggagtttgccgataagggactaggcatggggcagaagagtccaccatatacgaaacaaatggcgcggagcatgaatcataacgcctggtgcggtcacaatcatacaagaagcccgtacctatcggggagttattcctctacccggacggtgggaccgag	246	-80.8	33
75	gttcggggcaggcctgcaaactccgctaccttagcgctatatgccgtggtttgaaccagtcctcaatctactatcccaataattaacgatcccaggcgaatcatacccgcctcaggaaaatggcgattttagacccgggcaaagctcctcgttaagctgattgtaccttaaaactcaattggggttaattcggaggctgctgcatcgtcgttagctcgacgctaggttccccaggtaatggtggcag	247	-67.8	30
76	cgagcctgcagtggcgaacgacctaattgcgatggatgtcgcccagtatagacatcatctattaggagatttccacaagaacagcaagacccccctgcctccgggtagtggaatgcagaaaccggggctacacatatatttgttgccgactctatggcaggctagtagtacggagcgttgctaatttgctctcatttactatctaaagtacctcctccctagtcttcttggagatgaaaaagcaagtctc	250	-66.2	34
77	aaacctagaggccataaatgcctcacacattcaagcattaggctgctgctctccccgcgtcgacgttggttcccatgtgagtttaactctgggtacgtacgtgacgttgctccgagtccccattttaggaacagccccattaacgctgtctaggacgaaccatctcgcggcgggtcttagctttgtcaacccgcgggctaacttgtcggccaccttcatggctagggatgcttctgaacggtgtcggggg	250	-78.4	30
78	aggagcccaaccaggtcggttgcgtcagctccgtgcaagcaagatcaaagatacgatgtagagctagaaggagcccgcggaggctccgtctgcctccgggcagtcacagttgcctctcaggtctaccgatacttactgcgccatgacggccaagactcttcaaatcgttacccgaagcgagtctcgccacacccccgaacacgcatcgatttgctatcctggaatgccgcggtcatacgccccagccccga	251	-72.2	18
79	accacacctccggtccttggtggatgctgcgtgataacgtgagcttgttaggtctgtaggccgacccggtgctagttaggcccagctccgattgacactgactacgtatgtatcacgatagatggattcgggacggacgttgtttaaccactacggccgtaaccgttgcgccacaagactcttcccattggagacatcgctagaggactgcacactgcggtctgccgcgcgggagatgcgcgggtacgcacc	252	-80.3	35
80	cgagcgcggtaattaccgggagcttaaaccttttgcctactactagcccttgcaccagcgtcctctcttgaggcggttacgttaaacctttgacgccacagctcgctgcatttgtatccgaacccaggctttctatcaggaggaccccggtttcacgtatttgagtatatgccacgggtcctaaccctacgaccaaccacaggggacctcgaatacagacttccagcctctatggggttgaggactggggacc	253	-72.1	29
81	acgcagtaacgaccaaaccagagaggcggactcaaggtggccgtgtagccgtccaatctggcctcgcagcgtgctccatgcggttgttttgcatccgtcaaatggtttttccgaaggaggtaataccgctgctgaggagcaagtatcgtactccgggacttactggcctattagtacctccaatctcatgaggcgcatttagtaagccaagcctcgggggctctctcctacttcattccagagtttggccata	253	-76.8	36
82	actgcgtatgaggtcgacagagggacagcacggccttatgtacctgaatagagcgtgtcatgggaactacgactcaccacgtccaaattgttcgccggagtttctcccgggcctcgtgctacgctagcggcggatcccgataccagtacctcgcgccatctaagattccgcatggtgcttgtacctggtcttgtcgtctcacgtaatggtccgggtcagcgccactgccggcaccccatttcacagcgtgtcccc	255	-82.2	27
83	ggtcagtgggcagaagtgcagattcccccatattctcactggaatctgtctgctcgcgagttggttgcaactgcagttagaacctgaacatcactacccgcgcaacgactgctatggatacgccaagggtatgcattgtaggcggccccacgtgaatggcggccacaaaaatggccaggcttaggagctctcaagcctcgtgccctgcccgccgtttgcgacaacgctctccctggggaatgccccccagaataa	255	-88.4	21
84	cgcaagaaagcacccgctcgggctatgcacagacgaagcaagagagcgggacccagcgtcataacgcgcggccttgcccatccctctaatgatgcccgtgcctgatagacgataggggtgccgcaagcgcttttgatggaacctgtgaccgttcatctcaacaaagaaagacacagatggacgtggtagacgcctgttgaggcgagcccatgccgaaccgggcaacttacagacccatgctcactggtatgggatgc	257	-88.3	26
85	cgctaacctaaactgatacccaggggccaaaggcctgtagacgcaccagtctttgggaataccttgggggagagaaagagcggcgatcaaaagcacagtgcaccgggtagcgctttataaaacggctgatcctttgccccagacgtcgtcttgacagcggaaatttgcctgcgttatatggggatacccaagacgaaacgtatgtgggtgccatgaatgcagactgcatggttgcgcaccgggtgctgccacaagat	257	-82.9	22
86	aaacgtttaaagcacaggggataagactctggtgaggactagcggtgccctgaagtatgggccgacagcgggctaagtcaaagcaaacattgaacaggttccggcggagtcgttaaaacaactagccataaagggacaaatcgtctagaggatgactccggggaacagccgctccccgtcagctagcaagggcctctaacggtcactcggttaagctacttagacggcgggaccgggcacatacatgttttgtgtcac	258	-82	26
87	attgaggcatatcgccgacggagaatctttgttggtacccacagtcaggcacctccgtcgtagggccggttgcaccgctcgtgttaagtgaggtccattggtctagatatagtgctggcgagctcgaccaattgtacatcattagatagagtgttagtcttgttagtcttgtgcacgtgcacctaatgtcgttggacgcactaacagttacacgtggtcgctgacaagtgtcctgttagtaaacgatctaaaagcgtcag	260	-79.2	32
88	tgttgaaggcagactccttgtgacgtcgccccacatccgcggtgagacgaacgatctctcgccggggaaacgtcaataggcgttttataaagcggacacccgtataatcgcgccgcagcctgaccgcgggatcatacatgtcccgtttgcactagcgatcgaaaaacgccacggtccgaaacctcaaacagtcgactctcgagatgcccgccttactcgagaattccggcaagtaccgggatttgaagcgtagatgccct	260	-83.7	31
89	ttttttaggcgttatcgagtgctttactccgacgaccaaacgtcttggtcgggggggtgtcaagtaaccacgtaatagctttgccaaaagtcgaagaatccaaacatcgccgaaagcagcgggcggatttcatgcagcgcgttgttcaaacggacctccgagttaaatcgctgagcaagcatagacatccggacgccgagccgtgacgattattttcatggccggtaacatggcgcgtaggatgttgctctcgcacaacccc	262	-79.5	25
90	cctaacatgcggtgctgttgttggcgcggacagccggcgcgaagtcggcccactttccgacaaaccgagccccgactggaaacgtccagtaataacctcactggcgtccggggtacaggtcgtctatcacgcaaagttaagggcgtgtccgtagcttactctcgacatccatttaggtctaagagatgacgccttccacgccccactgcagcacctccgcgatatgcatggatacagattccagtggcaatgagtacaccttc	263	-84.3	24
91	ggacatctgcgtttctgtttagcggtcttatgtttatctcgccgcgcagctgaccgatgatcggccgatcggttacgggcagaagcttactatcgatcctttctggccctgccggaacacttcgctgccacctgagccttcccgatgaatctgggagcctcgaaccgtgggtttgtgcttactttctctcccaccctaaggggggagcggaggagggctctagtgacgacataggtgaacgaaccgtgatatagtgtacacctgacctccaa	272	-91.9	30
92	gaccaatgccatgctctctagcaccaagtccgcttgatccacattactgcacgattatcacttgggcgggattcttgagacggatcttccagatcgggcaacatttgcacccatctcctggtcgggccaggaagatgtagcgacggcttagcaaaggcagtgttcttggtctgccatgagttattaggcgaccacgtacgagggaattgaggttctatccggttgacgagaactgctgcggaagtggtcacagatcccacacgcactttaggag	274	-80	30
93	acctcgccgcgcgcgagcagccatgtacgtatcgggcaaacggtacatgacagcaccagtattggcatccatagtattagactggttaacacctttcatgctgcgcgccgactttgggttatagttcatctaccggtaactagtaggtccgcctacgccgtcgatcttgtacataccgagataggagcgagcgggctcaccctgaatcttatgcccccgaccgatacgggattactacctccttgccagtaaatattggcagctttgtattcct	274	-79.2	33
94	gactccgttcctctcacgacatacgaccggactgactgatacgccaggggttgaacaggtcgaccccctgctaaccaattttgcttgacatgtatcccgcatcatgcatctgagtacgaggacgactgggtggatgtcggggctccagtccgctcgacattaggacaatttggactgccggtatgggttggtgccttgaggtaatgtgtcagccgttatgtgggtagttggccggccgtctatacgaatttgcgccttagggaacgggcgaagtct	276	-91	34
95	cgccttactcgaagtgcgggtgtccaaacgttcccacggctagttcccaattggaataactaaaggcaatctatgacacccaaatcaggcacccgattattcgtcgtggctagacccccttcccgtccgcagttgccgaataccagtgaagtctattgagacatcgctccaagcggtcctctggttggctacaccgatccccctttggctgggccgcaagtcaagcggcatggcccctattgggaaacaatacaatgtgtagcgttactcagagcag	277	-80.3	27
96	gcacccgacggacattgcccggcaccgttatgcttgagggacggcgctttcgcgggacgtcccgcccctaaacgggcccaagtcccactgcaattccatcctcggaatcgacctttctaaggcgcccgcatgacctgcttatcgtaccagcgatcgagagtactcctttgtagcgccagctaataccaagttgatacgacaagtcccggtacacccggggccgacccttccactttaacgagactcggacccgtgtcagcgtcagcttgcgttgcttac	279	-90.3	34
97	cctccgagtaagagtactccgcgccactgggaagccagttgaggtgtccagtgcctctgaccactgtaagtttgggactggggcttaagtaaccgctcctactttcgttgccaagtttagtatccggcttcaaaatcgtcacgcccaccatactcgctactcctcgggagtctggaagccgcgacttgtttgacgctcaattgtgatgtctgtcgacctcctaccggattctttgcagtaatgtccaggtaagacttaattggggctgatgctccagctc	280	-81.4	39
98	caagcccgggatcgcaaactgcgcagaggagtagggttacgacatgatgggctcgttgccttcagtgctgtctacgggggactagctgactaccatcgcaccgagagcgcttggtcagtcatccccccatgcaacgacatgtgcggggcctccctctcttagactgtttatctggcacacgattgtccacaatccgacgtcgccaatccattagtggatgcatccctcggcaagcctcgacgacctataaccactggtaacccgagattgaccaggatcatt	282	-87.4	35
99	ctttgcattagtgactaactccggtggcaaccaaaggagcacctcttcacacggtccgtctagtatgtacccgtatgacgcgtactggccacctagttgtataggcgcgaatgaattgccaggcctaaggatccgagcgacgatgcgctatagcgacgcaactgggtctcgatttgagtaggacagggatgccgaaatgtcataatgacgaacccgttaatgcaccccctagatgagccaacacggaggcgcaagcgagttgctgaacccccggtcatatagc	283	-77.2	35
100	ctagaggcactgtcacggttttaatcaaaggggtgtgggaaggtcgcctttgttttcatctgtggccaatccgacaggccgcacaaagaattgtcacgccgggcgtccctgtatcctcttcggagtctggaccttagacattaatccggacataacacctacacatgtattataagcgcaggcgtcattcgagtcttgttgagtacaggcccgtataatcgttgctccgcacctagaccgggtagtagtttgttcagggcatgggtctagcgcctacttcttaggc	286	-78.2	41
	Averages	226.37	-69.909	19.55
	Median	229.5	-70.65	17.5
	Max	286	-38.6	41
	Min	177	-92.8	5

## Sheet: Sheet3
This spreadsheet and all underlying analyses were generated in the Pires Lab at the University of Missouri
Data on this sheet was generated by Patrick Edger ( pedger@gmail.com )
* This sheet provides a comparison of ITS and Random Sequence data (e.g. Lowest Energy State and Total Number of Possible Structures)
* This data was used for generating Figure 3
* Sheet 1 provides data on the Secondary Structure modeling ouputs from RNAStructure for 100 ITS sequences (e.g. Lowest Energy State and Total number of Possible Structures)
* Sheet 2 provides data on the Secondary Structure modeling outputs from RNAStructure for 100 Random sequences (e.g. Lowest Energy State and Total Number of Possible Structures)
* Sheet 4 provides a full characterization of ITS1 secondary structures (e.g. total number of hairpins and total number of paired bases)
* Sheet 5 provides a full characterization of ITS2 secondary structures (e.g. total number of hairpins and total number of paired bases)
Number	ITS - Lowest Energy State	ITS - Total Number of Structures	Random - Lowest Energy State	Random - Total Number of Structures
1	-88.3	21	-55	10
2	-93.1	19	-38.6	10
3	-99.5	11	-49.1	6
4	-86.9	10	-60.5	11
5	-67.9	22	-47	11
6	-90.6	22	-50.1	11
7	-97.5	28	-52	15
8	-91.5	10	-49.7	23
9	-95.9	8	-49.8	13
10	-80.1	23	-63.5	10
11	-95.9	8	-60	7
12	-88.7	30	-66.4	13
13	-88.6	22	-51.4	5
14	-104.2	17	-55.1	14
15	-99.5	30	-54.3	17
16	-91.4	19	-72.4	12
17	-87.8	20	-58.9	15
18	-107.9	25	-47.9	5
19	-104.3	23	-43.9	13
20	-81.1	13	-63.3	21
21	-94.8	6	-59.2	15
22	-94.2	19	-66.6	16
23	-108.7	18	-61.7	13
24	-96.3	12	-63.5	7
25	-83.5	10	-64.1	15
26	-88.2	12	-73.3	11
27	-96.1	5	-70.7	12
28	-99.6	12	-58.7	8
29	-114.5	15	-63.5	12
30	-96.2	14	-70.6	14
31	-107.1	14	-70.1	20
32	-95.6	12	-80.5	19
33	-102.2	14	-72.2	5
34	-95.1	14	-64.1	20
35	-109.7	19	-58.2	13
36	-99.3	18	-50.6	9
37	-88.1	13	-56.5	7
38	-83.2	21	-67.8	12
39	-86.2	22	-48.8	19
40	-91.5	9	-64.4	16
41	-84.6	14	-70.6	13
42	-78.9	17	-80.7	20
43	-80.9	17	-69.6	11
44	-85.4	8	-78.7	12
45	-87.5	26	-67.8	26
46	-100.1	15	-82	21
47	-97.4	10	-71.8	13
48	-85.3	27	-78.5	16
49	-95.3	11	-59.1	19
50	-90.9	14	-65.7	24
51	-75.4	3	-71.9	23
52	-73.7	5	-71.4	25
53	-60.9	2	-68.3	21
54	-68.2	5	-62.1	10
55	-67.9	4	-83.5	14
56	-71.8	2	-68.3	15
57	-69.4	3	-89.6	20
58	-58.2	8	-50.5	14
59	-68.6	5	-79.6	15
60	-60.6	9	-71.8	27
61	-66	5	-85.2	14
62	-68.1	4	-85.2	33
63	-76.5	4	-81.8	14
64	-68.7	6	-70	19
65	-72.2	5	-90.7	26
66	-68.9	3	-75.1	31
67	-91.6	5	-62.2	11
68	-81.7	5	-63.3	36
69	-71.1	2	-73.4	14
70	-73.1	6	-72.2	24
71	-66.1	9	-59.8	12
72	-71.1	3	-81.7	17
73	-70.9	2	-92.8	23
74	-61	3	-80.8	33
75	-71	1	-67.8	30
76	-66.4	6	-66.2	34
77	-70.1	5	-78.4	30
78	-69.8	7	-72.2	18
79	-77.5	1	-80.3	35
80	-73.1	7	-72.1	29
81	-69.8	4	-76.8	36
82	-70.7	6	-82.2	27
83	-72.1	5	-88.4	21
84	-69.6	6	-88.3	26
85	-70.9	5	-82.9	22
86	-66.3	9	-82	26
87	-69.7	4	-79.2	32
88	-66.4	4	-83.7	31
89	-66.8	3	-79.5	25
90	-65.7	9	-84.3	24
91	-73.3	2	-91.9	30
92	-68.6	4	-80	30
93	-74.2	4	-79.2	33
94	-65.7	8	-91	34
95	-75.4	4	-80.3	27
96	-70.6	6	-90.3	34
97	-76.8	1	-81.4	39
98	-73	1	-87.4	35
99	-66.2	3	-77.2	35
100	-58.9	10	-78.2	41
	ITS - Lowest Energy State	ITS - Total Number of Structures	Random - Lowest Energy State	Random - Total Number of Structures
Mean	-81.574	10.52	-69.909	19.55
Median	-79.5	8.5	-70.65	17.5

## Sheet: Sheet4
This spreadsheet and all underlying analyses were generated in the Pires Lab at the University of Missouri
Data on this sheet was generated by Patrick Edger ( pedger@gmail.com) and Michelle Tang ( mtangz67@gmail.com )
* This sheet provides a full characterization of ITS1 secondary structures (e.g. total number of hairpins and total number of paired bases)
* Example structures are provided in Figure 2
* Sheet 1 provides data on the Secondary Structure modeling ouputs from RNAStructure for 100 ITS sequences (e.g. Lowest Energy State and Total number of Possible Structures)
* Sheet 2 provides data on the Secondary Structure modeling outputs from RNAStructure for 100 Random sequences (e.g. Lowest Energy State and Total Number of Possible Structures)
* Sheet 3 provides a comparison of ITS and Random Sequence data (e.g. Lowest Energy State and Total Number of Possible Structures)
* Sheet 5 provides a full characterization of ITS2 secondary structures (e.g. total number of hairpins and total number of paired bases)
Species	GenBank accession no.	Tribe		No. Paired Nucleotides	No. Hairpins	Length	Percentage No. Paired Nucleotides
Aethionema arabicum	AY254539	Aethionemeae		156	6	264	0.590909
Alyssum euboeum	GQ284882	Alysseae		158	5	266	0.593985
Malcolmia triloba	DQ357561	Anastaticeae		152	7	253	0.600791
Anchonium billardierei	DQ357512	Anchonieae		142	5	260	0.546154
Aubrieta deltoidea	AJ232909	Arabideae		146	5	249	0.586345
Arabis alpina	DQ060100	Arabideae		128	6	249	0.514056
Biscutella didyma	DQ452058	Biscutelleae		154	7	263	0.585551
Boechera holboelli	AF183105	Boechereae		152	7	267	0.569288
Brassica oleracea	DQ003652	Brassiceae		146	5	257	0.568093
Brassica napus	DQ003666	Brassiceae		164	6	257	0.638132
Crambe maritima	AF039970	Brassiceae		162	4	265	0.611321
Brassica rapa	GQ268060	Brassiceae		164	6	257	0.638132
Crambe aculeolata	AF039978	Brassiceae		164	6	267	0.614232
Bunias erucago	GQ497885	Buniadeae		140	5	268	0.522388
Goldbachia laevigata	DQ357545	Calepineae		160	6	268	0.597015
Arabidopsis thaliana	AJ232900	Camelineae		160	6	268	0.597015
Camelina microcarpa	AF137574	Camelineae		148	7	269	0.550186
Nasturtium officinale	AY254531	Cardamineae		164	6	254	0.645669
Chorispora tenella	DQ357526	Chorisporeae		170	4	286	0.594406
Cleome lutea (Peritoma lutea)	AF137588	Cleomaceae (Outgroup)		164	5	260	0.630769
Cochlearia megalosperma	AF336208	Cochlearieae		164	6	266	0.616541
Noccaea fendleri	AY154824	Coluteocarpeae		162	6	269	0.60223
Conringia orientalis	EF601909	Conringieae		140	5	257	0.544747
Zuvanda crenulata	DQ357606	Conringieae		152	5	275	0.552727
Descurainia sophia	DQ418727	Descurainieae		164	5	268	0.61194
Clausia aprica	DQ357536	Dontostemoneae		154	5	271	0.568266
Erysimum capitatum	DQ357540	Erysimeae		152	6	267	0.569288
Braya humilis	AY237318	Euclidieae		150	6	267	0.561798
Halimolobos elatus	DQ336388	Halimolobeae		136	5	238	0.571429
Heliophila arenaria	AJ863600	Heliophileae		146	6	265	0.550943
Heliophila longifolia DC. (Valid name is: H. coronopifolia L.)	AJ863588	Heliophileae		148	6	265	0.558491
Hesperis matronalis	DQ357547	Hesperideae		160	5	269	0.594796
Iberis amara	AJ440311	Iberideae		170	7	271	0.627306
Boreava orientalis	DQ249859	Isatideae		164	6	269	0.609665
Isatis tinctoria	DQ249851	Isatideae		168	7	268	0.626866
Isatis pachycarpa	GQ131321	Isatideae		150	7	268	0.559701
Tauscheria lasiocarpa	DQ249843	Isatideae		156	6	268	0.58209
Lepidium latifolium	AJ582447	Lepidieae		154	6	267	0.576779
Megacarpaea delavayi	AJ628325	Megacarpaeeae		154	6	260	0.592308
Physaria didymocarpa	AF137583	Physarieae		140	6	269	0.520446
Mathewsia foliosa	DQ357563	Schizopetaleae		158	6	267	0.59176
Sisymbrium altissimum	AF039997	Sisymbrieae		164	6	253	0.648221
Smelowskia alba	AY230562	Smelowskieae		128	5	249	0.514056
Chlorocrambe hastata	GQ497856	Thelypodieae		156	6	266	0.586466
Phlebolobium maclovianum	GQ497873	Thelypodieae		150	6	266	0.56391
Peltaria alliacea	DQ249855	Thlaspideae		136	7	246	0.552846
Thlaspi arvense	AF336152S1	Thlaspideae		166	8	274	0.605839
Alliaria petiolata	AF283492	Thlaspideae		158	6	269	0.587361
Ochthodium aegyptiacum	GQ497870	Unplaced		146	5	252	0.579365
Yinshania acutangula	AH007969	Yinshanieae		152	5	267	0.569288
			Mean	153.84	5.82
			Median	154	6
			Mode	164	6
			Max	170	8
			Min	128	4

## Sheet: Sheet5
This spreadsheet and all underlying analyses were generated in the Pires Lab at the University of Missouri
Data on this sheet was generated by Patrick Edger (pedger@gmail.com) and Michelle Tang ( mtangz67@gmail.com )
* This sheet provides a full characterization of ITS2 secondary structures (e.g. total number of hairpins and total number of paired bases)
* Example structures are provided in Figure 2
* Sheet 1 provides data on the Secondary Structure modeling ouputs from RNAStructure for 100 ITS sequences (e.g. Lowest Energy State and Total number of Possible Structures)
* Sheet 2 provides data on the Secondary Structure modeling outputs from RNAStructure for 100 Random sequences (e.g. Lowest Energy State and Total Number of Possible Structures)
* Sheet 3 provides a comparison of ITS and Random Sequence data (e.g. Lowest Energy State and Total Number of Possible Structures)
* Sheet 4 provides a full characterization of ITS1 secondary structures (e.g. total number of hairpins and total number of paired bases)
Species	GenBank accession no.	Tribe		No. Paired Nucleotides	No. Hairpins	Length	Percentage No. Paired Nucleotides
Aethionema arabicum	AY254539	Aethionemeae		112	3	264	0.424242
Alyssum chalcidicum (Accepted name: Alyssum murale subsp. murale)	GQ284874	Alysseae		114	4	186	0.612903
Farsetia aegyptia	EF514649	Anastaticeae		116	4	181	0.640884
Matthiola oxycera (Accepted name: Matthiola longipetala (Vent.) DC.)	FN821619	Anchonieae		122	3	187	0.652406
Arabis scabra	X98630	Arabideae		108	3	182	0.593407
Biscutella vicentina	AJ628332	Biscutelleae		118	4	180	0.655556
Boechera gunnisoniana	AY254540	Boechereae		116	4	180	0.644444
Brassica balearica	AF263402	Brassiceae		110	4	181	0.607735
Eruca sativa	AY254536	Brassiceae		116	4	182	0.637363
Brassica oleracea	AY833603	Brassiceae		122	4	182	0.67033
Diplotaxis tenuifolia	AM905721	Brassiceae		110	4	182	0.604396
Bunias cochleariodes	FM958513	Buniadeae		110	4	177	0.621469
Calepina irregularis	AM905715	Calepineae		120	4	181	0.662983
Arabidopsis arenosa	DQ528933	Camelineae		114	4	183	0.622951
Camelina microcarpa	AF137574	Camelineae		114	4	269	0.423792
Nasturtium officinale	AY254531	Cardamineae		112	3	254	0.440945
Chorispora tenella	DQ357526	Chorisporeae		132	3	286	0.461538
Cleome (Peritoma lutea)	AF137588	Cleomaceae (Outgroup)		134	3	260	0.515385
Cochlearia officinalis	JN999122	Cochlearieae		116	4	181	0.640884
Noccaea caerulescens	DQ518397	Coluteocarpeae		114	3	179	0.636872
Noccaea fendleri	AY154824	Coluteocarpeae		110	3	269	0.408922
Thlaspi perfoliatum (Accepted name: Microthlaspi perfoliatum)	KF022704	Coluteocarpeae		116	4	182	0.637363
Conringia orientalis	AY254545	Conringieae		116	4	185	0.627027
Crucihimalaya himalaica	AF137553	Crucihimalayeae		118	4	185	0.637838
Pritzelago alpina (Accepted name: Hornungia alpina subsp. alpina (Sievers) O. Appel)	AJ440293	Descurainieae		124	4	186	0.666667
Dontostemon glandulosus	FN821612	Dontostemoneae		118	4	187	0.631016
Erysimum cuspidatum	KF022706	Erysimeae		118	4	184	0.641304
Dilophia salsa	FM164649	Euclidieae		114	3	180	0.633333
Eutrema halophilum	AF137563	Eutremeae		118	4	182	0.648352
Chalcanthus renifolius	GQ424528	Eutremeae		114	4	182	0.626374
Halimolobos lasiolobus	AF307647	Halimolobeae		112	4	184	0.608696
Heliophila arenaria	AJ864811	Heliophileae		116	4	181	0.640884
Hesperis laciniata	KF022709	Hesperideae		110	4	184	0.597826
Iberis amara	AJ440311	Iberideae		114	4	271	0.420664
Isatis lusitanica	KF022711	Isatideae		116	4	182	0.637363
Isatis tinctoria	FJ593182	Isatideae		114	4	182	0.626374
Isatis microcarpa	KF022712	Isatideae		116	4	182	0.637363
Kernera saxatilis	AJ440314	Kernereae		110	4	179	0.614525
Lepidium africanum	AY254529	Lepidieae		114	4	185	0.616216
Megacarpaea gracilis	AJ628328	Megacarpaeeae		114	4	181	0.629834
Murbeckiella huetii	GQ424546	Oreophytoneae		120	4	184	0.652174
Physaria didymocarpa	AF137583	Physarieae		104	4	269	0.386617
Mathewsia foliosa	DQ357563	Schizopetaleae		116	4	267	0.434457
Sisymbrium irio	KC517454	Sisymbrieae		110	3	183	0.601093
Sisymbrium aculeolatum	AY353154	Sisymbrieae		114	4	182	0.626374
Smelowskia alba	AY230562	Smelowskieae		110	4	249	0.441767
Streptanthus polygaloides	KC517452	Thelypodieae		116	4	182	0.637363
Streptanthus drepanoides	KC517459	Thelypodieae		114	4	182	0.626374
Alliaria petiolata	AF283492	Thlaspideae		112	4	269	0.416357
Yinshania henryi	AJ232930	Yinshanieae		104	5	177	0.587571
			Mean	115.04	3.82
			Median	114	4
			Mode	114	4
			Max	134	5
			Min	104	3
