# Supplementary material for: Secondary Structure Analyses of the Nuclear rRNA Internal Transcribed Spacers and Assessment of Its Phylogenetic Utility across the Brassicaceae (Mustards)
Source: PLoS One. 2014 Jul 1;9(7):e101341. doi: 10.1371/journal.pone.0101341 (PMC4077792; doi:10.1371/journal.pone.0101341)
Supplement: File S2 — Sequence alignments for ITS1. Sequence alignments for ITS1 for 49 Brassicaceae and one outgroup Cleomaceae found in File S1. (TXT) [file pone.0101341.s002.txt]

CLUSTAL multiple sequence alignment by MUSCLE (3.8)


Cleome_lutea                  TCGATACCTAATCCG-AAA--GGAACGACCTGTGAACGAGTG-TTTCCACACG---CGGT
Aethionema_arabicum           TCGAAACCT-GTCCA-AAA-CAGAATGACCCGTGAACAATTGATCACCACTCG---CGGT
Alyssum_euboeum               TCGATACCT-GTTCA-AAA-CAGAACGACCCGAGAACGAACGATCATCACCTC---TGGC
Chorispora_tenella            TCGATGCCT-GTCCG-AAA-CAGAACGACCAGCGAACATAAGATCATCACACTCTCCGGC
Clausia_aprica                TCGATACCT-GTCCA-AAA-CAGAACGACCGGCGAACGAAAGATCATCACTTC---CGGC
Anchonium_billardierei        TCGATACCT-GTCCA-AAA-CAGAACGACCTGCGAACCAACGATCACCACCCG---CGGC
Nasturtium_officinale         TCGAAACCT-GTCCA-AAA-CAGAACGACCCGCGAACCAAAGATCATCACTCA---CGGT
Malcolmia_triloba             TCGAAACCT-GTCCA-A---CAGAACGACCCGAGAACAACTTATCATCACTCC---CGGC
Cochlearia_megalosperma       TCGAAACCT-GTCCA-AAA-CAGAATGACCCGAGAATAACTGATCATCACTCT---CGGT
Hesperis_matronalis           TCGAAACCT-GTCCG-AAA-CAGAACGACCAGCGAACGAACGATCATCACTC----CGGC
Biscutella_didyma             TCGATACCT-GTCCA-AAA-CAGAACGACC-GCGAACTAACGATCATCACTCT---CGGT
Braya_humilis                 TCGAAACCT-GTCCC-AAA-CAGAACGACCAGTGAACGAACGATCATCACTTG---CGGT
Heliophila_arenaria           TCAATACCT-GTCCA-AAA-CAGAACGACCCGAGAACAACCGATCATCACTCC---CGGT
Heliophila_longifolia         TCGATACCT-GTCCA-AAA-CAGAACGACCCGAGAACAACCGATCATCACTCC---CGGT
Physaria_didymocarpa          TCGATACCTTGACC--AAA-CAGAACGACCCGCGAACCTATTATCACCACTCT---CGGT
Iberis_amara                  TCGATGCCT-GTTCA-AAA-CAGAACGACCCGAGAACAAACGATCATCACCAT---CGGT
Erysimum_capitatum            TCGATACCT-GTCCA-AAA-CAGAACGACCCGTGAACTAACGATCACTACTCA---CGGT
Crambe_aculeolata             TCGTATCCTGG-----AAA-CAGAACAACCCGAGAACAATGAAACATCACTCT---CGGT
Crambe_maritima               TCGNATCCTGG-----AAA-CAGAACAACCCGAGAACAACGAAACATCACTCT---CGGT
Brassica_napus                TCGTACCCTGG-----AAA-CAGAACGACCTGAGAACGATGAAACATCACTCT---CGGT
Brassica_rapa                 TCGTACCCTGG-----AAA-CAGAACGACCTGAGAACGATGAAACATCACTCT---CGGT
Brassica_oleracea             TCGTAACCTGG-----AAA-CAGAACGACCCGAGAACGTTGAAACATCACTCT---CGGT
Lepidium_latifolium           TCGATACCT-GTCCA-AAA-CAGAACGACCCGCGAACCAACTATCATCACTTG---CGGT
Descurainia_sophia            TCGATACCT-GTCCA-AAA-CAGAACGACCCGCGAACCAACGATCATCACTCG---CGGT
Smelowskia_alba               TCGATACCT-GTCCA-AAA-CAGAATGACCCGCGAACCAACGATCACCACTTT---CGGT
Yinshania_acutangula          TCGATACCT-GTCCA-AAACCAGAACGACCCGCGAACCAAAGATCATCACTCG---C-GT
Arabidopsis_thaliana          TCGATACCT-GTCCA-AAA-CAGAACGACCCGCGAACCAAAGATCACCACTCT---CGGT
Halimolobos_elatus            TCGATGCCT-GTCCA-AAA-CAGAACGACCCGCGAACCAACGATCACCACTCG---CGGT
Camelina_microcarpa           TCGATACCT-GTCC--AAA-CAGAACGACCCGCGAACCAACGATCACCACTCT---CGGT
Boechera_holboellii           TCGAAACCT-GTCAA-AAA-CAGAACGACCCGCGAACAAACGATCACCACTCG---CGGT
Aubrieta_deltoidea            TCGTTACCT-GTCCA-AAC-CAGACCAACCCGCGAACCACTGATCATCACTCT---CGGT
Sisymbrium_altissimum         TCGATACCT-------AGACCAGAACGACCCGAGAACGATCGATCACCACTCT---CGGC
Arabis_alpina                 TCGATACCT-GTCCA-AAA-CAGAACAACCCGCGAACGAACGATCATCACTCT---CGGT
Peltaria_alliacea             TCGAATCCT-GTTCA-AAA-CAGAACGACCCGAGAACAATCGATCATTACTCT---CGGC
Noccaea_fendleri              TCGATACCT-GTCCA-AAA-CAGAACGACCCGAGAACGATTCATCATCACTCT---CAGC
Goldbachia_laevigata          TCGATACCTTGTCCA-AAA-CAAGACGACCCGAGAACGATCGATCATCACTCT---CGGT
Conringia_orientalis          TCGATACCT-GTCCCAAAA-TAGAACGACCCGAGAACGATTGATCATCACTAT---CGGC
Zuvanda_crenulata             TCGATACCT-GTCC--AAA-CAGAATGACCCGAGAACGATTGATCATCACTCT---CGGC
Megacarpaea_delavayi          TCGATACCT-GTCCA-AAA-CAGAACGACCAGTGAACAACCGATCATCACTCT---CGGT
Thlaspi_arvense               TCGTAACCT-GTTAA-AAA-CAGAACGACCCGAGAACAATCGATCATCACTCT---CGGT
Alliaria_petiolata            TCGATACCT-GTCAA-AAA-CAGAACGACCCGAGAACGATCGATCATCACTCT---CGGT
Mathewsia_foliosa             TCGATACCT-GTCCA-AAA-CAGAACAACCTGAGAACAATCGATCATCACTCT---CGGT
Bunias_erucago                TCGATACCTTGTCCA-AAA-CAGAACAACCAGAGAACGATTTATCATCACTCT---CGGT
Ochthodium_aegyptiacum        TCGATACCT-------AGAACAAAACGACCCGAGAACGTTTGATCATCACTCT---CGGC
Chlorocrambe_hastata          TCGATACCT-GT----AAAACAGAACGACCCGAGAACGATGAATCATCACTCT---CGGT
Phlebolobium_maclovianum      TCGATACCT-GT----AAA-CAGAACGACCCGAGAACAATGAATCATCACTCT---CGGT
Tauscheria_lasiocarpa         TCGATACCTTATCGT-AAA-CAGAACGACCCGCGAACGATTTATCATCACTCT---CGGT
Isatis_tinctoria              TCGATACCTTATCGT-AAA-CAGAACGACCCGCGAACGATTGATCATCACTCT---CAGT
Boreava_orientalis            TCGATACCTTATCGGTAAA-CAGAACGACCCGCGAACGATTTATCATCACTCT---CGGT
Isatis_pachycarpa             TCGATACCTTATCGT-AAA-CAGAACGACCCGCGAACGATTGATCATCACTCT---CGGT
                              **    ***       *          *** * ***            **        * 

Cleome_lutea                  GCAGC-GGGACC-TCCAAGGTTCCG-CTGCCC-GCCGAATCCACGG-GGCTCCG-----A
Aethionema_arabicum           GAGCC-AGAGCC-TTAACCGGTTTT-GCGTTC-ACCGACTCCATGG-ATCCGCGCA---C
Alyssum_euboeum               GTGCC-GGTCTC-TTAGCTGATTCC-GTGCCC-GCTGGATCCGTGG-TTTCGCGAA---C
Chorispora_tenella            GGGCCGGACTCTCTCGAAGGATCCC-GCGCCC-GCCGTTTCCGTGG-TTCTGCGAG---T
Clausia_aprica                GGGCC-GGTTTCCCTCGCGGATCTC-GCGCCC-GCCGATCCCGTGG-TTCTGCGCG---A
Anchonium_billardierei        TCGCC-GGTTTC---------TACC-GCGCCT-GCCGCTTCCGTGG-TTATGCGGA---C
Nasturtium_officinale         GGGCT-GGTTTC-TTGTCGAGACCG---GCCT-GCTGTATCCGTGG-TTGCACGAA---C
Malcolmia_triloba             G-GCC-GGTTTC-TTAGCGGATCCC-GCGCCT-GCCGTTTCCGTGG-TCGTGCGCG---C
Cochlearia_megalosperma       AGGCC-GGTTTC-TTAACTGTTCTC-GTGCCT-ACCGATTCCGTGGTTTTCATGTA----
Hesperis_matronalis           GGGCC-GGTTTC-TTAGCGGATCCC-GTGCCCYGTCGAATCCGTGG-TCGAGCGCT---G
Biscutella_didyma             TGGCC-GGTCTC-TT--TTGATGCC-GTGCTT-TCCGATTCCGTGG-TTCCGTGTT---T
Braya_humilis                 GGGCC-GGTTTC-ATAACTGATCCC-GTGCCT-GCCAATTCCGTGG-TTATGCGTG---T
Heliophila_arenaria           GGGCC-TTTGTC-TTAACAGATGAT-GTGCCC-GCTGGGTCCGTGA-TCTTGCGTA---T
Heliophila_longifolia         GGGCC-TTTGTC-TTAACGGATGTT-GTGCCC-GCTGGGTCCGGGA-TGTTGCGTA---T
Physaria_didymocarpa          GGGCT-GGTTTC-TTAACCGATCCC--TTCCC-GCCGGATCCGTGG-TTTCGTGTA--TC
Iberis_amara                  AGGCC-GGTTTC-TTAACCGTTTCT-GTGCCT-ACCGGTTCCGTGG-TTATGCGTG---T
Erysimum_capitatum            GAGCC-GGGTTC-TTAGTCGATCCC-GTGCTT-GCCGAATCCGTGG-TTTCGCATG---T
Crambe_aculeolata             GGGCT-GGTTTC-TTAGCTGATTCC-GTGCCT-GCCACTTCCGTGG-TTATGTGTTTCTC
Crambe_maritima               GGGCC-GGTTTC-TTTGCTGATTCC-GTGCCT-GCCACTTCCGTGG-TTATGTGTC---T
Brassica_napus                AGGCC-GGTTTC-TTA-------CT-GTGCCT-GCTGATTCCGTGG-TTATGCGTT---C
Brassica_rapa                 AGGCC-GGTTTC-TTA-------CT-GTGCCT-GCTGATTCCGTGG-TTATGCGTT---C
Brassica_oleracea             GGGCC-GGTTTC-TTAGCTGATTTC-GTGCCT-ACCGATTCCGTGG-TTATGCGTT---C
Lepidium_latifolium           GGGCC-GGTTTC-TTAGCTGATCCC-GTGCCC-GCCGAATCCTTGG-TTTCGCGTG---C
Descurainia_sophia            GGGCC-GGTTTC-TTAACTGATCCC-GTGCTT-GCCGGATCCGTGG-TTTCGCGTT---C
Smelowskia_alba               GGGCC-GGTTTC-TTAGCTGATCCC-GTGCCT-TCCGAATCCGTGG-TTTCGCGTA---C
Yinshania_acutangula          AGGCC-GGTTTC-TTAGCCGATCCCGGTGCCT-GCCGTGTCCGTGG-TTTCGCGTA---T
Arabidopsis_thaliana          GGGCC-GGTTTC-TTAGCCGATTCC-TTGCCC-GCCGGATCCGTGG-TTTCGCGTA---T
Halimolobos_elatus            GGGCT-GGTTTC-TTAGCCGATCCC-TTGCCC-GCCCGATCCGTGG-CTTCGTGTA---C
Camelina_microcarpa           AGGCC-GGTTTC-TTAGCTGATCCCGTTGCCT-GCCGTCTCCGTGG-TTTCGCGTA---T
Boechera_holboellii           GGGCT-GGTTTC-TTAGCCGATCCC-TTGCCC-GCCGGATCCGTGG-TTTCGCGTA---C
Aubrieta_deltoidea            AAGCC-GGGTTC-TTAGCTGATCCC-GAGCTT-GCCGATTCCGTGG-TTTCGTGTA---T
Sisymbrium_altissimum         AGGCC-GGTTTC-TTAGCCGATCCC-GTGCTT-GCCGAGTCCGCGG-TTATGTGTA---T
Arabis_alpina                 TGGCC-GGTTTC-TTAGTTGATCCC-GAGCCT-GCCGATTCCGTGG-TTCCGCGTA--CT
Peltaria_alliacea             TGGCC-GGTTTC-TTAGTTGATCCC-GTGCCT-TCCGATTCCGTGG-TTTTGCGTA---T
Noccaea_fendleri              GGGCC-GGTTTC-TTAGCTGACTCT-GTGCCC-GCTGATTCCGTGG-TTTTGCGAG---T
Goldbachia_laevigata          GGGCC-GGTTTC-TTAGCTGATCCC-GTGCCC-GCCGATTCCGTGG-TTTCGCGTT---A
Conringia_orientalis          GGGCC-GGTTTC-TTAGCCGATTCC-GTGCCC-GCTGAATCCGTGG-TTTCGCGCA---C
Zuvanda_crenulata             GGGCC-GGTTTC-TTAGCCGATTCC-GTGCCC-GCTGATTCCGTGG-TTTTGCGTA---T
Megacarpaea_delavayi          GGGCCGGGTATC-TTAACAGATCTC-GAGCCT-ATCGGTTCCGTGG-TTATGCGTA---T
Thlaspi_arvense               GGGCC-AGTTTC-TTAAATGATCTT-GTGCCT-GCCGATTCCGTGG-TTTCGCGTA---C
Alliaria_petiolata            GGGCC-AGTTTC-TTAACCGAGCTT-GTGCCC-ACCGATTCCGTGG-TTTCGCGTA---T
Mathewsia_foliosa             GGGCC-GGTTTC-TTAGCCGTTCCC-GTGCTC-GCCGAATCCGTGG-TTTCGCGTG---T
Bunias_erucago                GGGCC-GGTTTC-TTAGCTGATCCC-GTGCCC-TCCGATTCCGTGG-TTTCGCGAA---T
Ochthodium_aegyptiacum        GGGCC-GGTTTC-TTAGCTGATCCC-TTTCCC-GCCGATTCCGTGG-CTTTGCGTA---T
Chlorocrambe_hastata          GGGCC-GGTTTC-TTAGCTGATCCC-GCGCCT-GCCGATTCCGTGG-TTATGCGCA---C
Phlebolobium_maclovianum      GGGCC-GGTTTC-TTAGCTGATCCC-GCGCCT-ACCGATTCCGTGG-TTATGCGCA---T
Tauscheria_lasiocarpa         GGGCC-GGTGTC-TTAACTGATAGT-GTGCCC-GCCGATTCCGTGG-TTATGCGTG---T
Isatis_tinctoria              GGGCC-GGTGTC-TTAGCTGATTCC-GTGCCC-GCCGATTCCGTGG-TTATGCGTG---T
Boreava_orientalis            GTGCC-GGTGTC-TTAGCTGATACC-GTGCGC-GCCGATTCCGTGG-TTATGCGCG---T
Isatis_pachycarpa             GGGCC-GGTGTC-TTAGCTGATTCC-GTGCCC-GCCGATTCCGTGG-TTATGCGCG---T
                                                                      **  *               

Cleome_lutea                  GTGTTGCATCGA-----------------GCTTGCTCC-----TCGCAA----CTCCGGT
Aethionema_arabicum           GGTCCTTTTCA----GGGTTCTC------TCTGGATTG-----TAAC------GTGATCG
Alyssum_euboeum               TGCTCCGATCAC---GACTCGCGT-----CTTCGATCT--GGGCTTT------GCGCGTT
Chorispora_tenella            CGTCCCCGCGAA---GAGCTTTTTTCAAGGCTCGACCG--GG-TGGTAGCGGCGCGCTTT
Clausia_aprica                TGTTCCCAGGAA---GAGTTTCG------GCTCGACTG--GGCCGCT------GCGCAGA
Anchonium_billardierei        CGTCCCCACGAA---GAGTTCGA------TCTCGGTTG--GG-GGGT------GCGCATA
Nasturtium_officinale         AATCCTCACC--------------------CCAGCTTG--GA-TTGT------GCGTGTT
Malcolmia_triloba             GGTCTCTTCCGG----------------------------GA-TCTC------GCGTTCG
Cochlearia_megalosperma       CGGCTTCATCAA---GTTTCATT------ACTTGGCGA--AG-ACAT------GCATGTT
Hesperis_matronalis           CGTCCCCGCGGA---GGGATTCG------TCTCGAGCG--GG-CCGC------GCGCTTG
Biscutella_didyma             GTTCCCTGCCGA---GTGTCTCA-------TTCGGTCG--GT-GCAA------GCGCGAA
Braya_humilis                 TGTCTCCATGCT---GAGTTTTA------TCTCGACTG--GA-TCAC------GCGCTTA
Heliophila_arenaria           GGTCCCAACCAA---GAGTTTTC------TCTCGGTAT--GG-TCAT------GCTCA-A
Heliophila_longifolia         GGTCCCGACCAA---GAGTTTTC------TCTCGGTAT--GG-TCAT------GCTCA-A
Physaria_didymocarpa          TGTCCCGGCGCT---GAGTTTTC------TCTCCGTTG--GG-CATT------GCACGTT
Iberis_amara                  GCTCATCATC-----GAGTGTAATCATTACCTTGTTTG--TG-TCAT------GCGCATA
Erysimum_capitatum            TGTCCAGATCGA---GAGTAAAG------TTTCGGTCT--GG-TCAT------ATGCGTT
Crambe_aculeolata             GTCCCCGGTCAA---GGCTTCAG------TCTTGGTTG--GG-GCGT------GCACATA
Crambe_maritima               CGTCCCTGTTCAA--GGCTTCTG------TCTCGGTTG--GG-TCGT------GCACATA
Brassica_napus                ATCCTTGGCCAA---GACTTCAG------TTTTGGTTG--GA-TCGT------ACGCATA
Brassica_rapa                 ATCCTTGGCCAA---GACTTCAG------TTTTGGTTG--GA-TCGT------ACGCATA
Brassica_oleracea             GTCACCGGCCCA----------------GTTTCGGTTG--GA-TCAT------ACGCATA
Lepidium_latifolium           CGTTCGGAACGG---GAGATCTC------TCCCGGACC--GG-TCGG------GCGCGTA
Descurainia_sophia            TGTTCCAGTCGG---GAGCTCTA------TCTTGACTG--GT-TCGT------GCGCGTA
Smelowskia_alba               TGTCCCAGTTG-----------------------------GG-TTGT------GCGCGTA
Yinshania_acutangula          TGTCCCGGGCGA---GAGCTCTA------TCTCGGTCG--TG-TCGT------GCGCGTA
Arabidopsis_thaliana          CGGCATGATCGG---GAGCTTTT-----ATCTCGGTCT--TG-TCGT------GCGCGTT
Halimolobos_elatus            CT-----------------------------------------TTGT------GCGCGTT
Camelina_microcarpa           CTTCCCGGTCGA---GAGCTCTA------TCTCGGTCT--GG-TCGT------GCGCGTT
Boechera_holboellii           CGTCCCGATCGG---GAGCTTTA------TCTCGGTCT--GG-TCGT------GCGCGTT
Aubrieta_deltoidea            TTTCCC-----------------------------TTATGGG-TTAT------GCGCGTA
Sisymbrium_altissimum         GATCTCAA---------------------TCTCGGTTGTATA-TCAT------GCGCATA
Arabis_alpina                 TGTCCTCAT----------------------------G--GG-TCAT------TTGCGTA
Peltaria_alliacea             GGTTC------------------------------TTG--GA-TCTT------GCGCAAA
Noccaea_fendleri              GGTTCT-ATCGA---GATTTTTA-----ATAATGATTG--GG-CTGT------GAGCTTA
Goldbachia_laevigata          AGCTCCCATCAA---GAATTCTT------TCTTGGTTG--GG-TCTT------GCGCGTA
Conringia_orientalis          GGTTTTA----------------------TCTCGGTAC--GG-CCGT------GCGCTTA
Zuvanda_crenulata             GGCTCCAATCAAATCAAGATTTATTTTGAACTTGGTTG--GG--TGT------GCGCTTA
Megacarpaea_delavayi          AGTCCCCATCAA---GA-------------CTTGGTGT--GG-TCGT------GCGCGTT
Thlaspi_arvense               GATTCTCATCAA---GGTATATATATATATCTTGGTTT--GA-TCAT------GCGTGTA
Alliaria_petiolata            GGTCCTCACCAA---GG----TATAACTATCTTGGTTG--GA-TCAT------GCGTGTA
Mathewsia_foliosa             TGTCCCCATCAC---GAGTTTTT------TCTCTGTTG--GG-ACAT------GCGCGGT
Bunias_erucago                GGTCCCCACCAA---GAGTTATA------TCTCGGTCG--GG-TCAT------GCGCGTA
Ochthodium_aegyptiacum        GGTGTCAA---------------------TCTCGATTG--GA-TCAT------GCGCCTA
Chlorocrambe_hastata          GGTCCCTGTCAA---GATTTTTA-----GTCTCGGCTA--GG-TAGT------GTGCATA
Phlebolobium_maclovianum      GGTCCCCGTCAA---GATTTTTA-----ATCTCGGCTG--GG-TAGT------GTGCCTA
Tauscheria_lasiocarpa         GGTCTCAGCCAA---GATTCATG------TCTCGGTTG--GG-TCAT------GCGAGTA
Isatis_tinctoria              GGTCTCAGCCAA---GATTCATA------TCTCGGTTG--GG-TCAT------GCGCCTA
Boreava_orientalis            GGTCTCAGCCAA---GATTCATA------TCTCGGTTG--GG-TCAT------GCGCCTA
Isatis_pachycarpa             GGTCTCAGCCAA---GATTCATA------TCTCGGTTG--GG-TCAT------GCGCCTA
                                                                                          

Cleome_lutea                  GCTTCCGTTGGAAA-TCACCAAACCCCGGCGTGAAAAGCGCCAAGGAATATAT--AAACG
Aethionema_arabicum           GCTCTCCTTGGATA-TCACGAAACCCCGGCATTAAAAGTGCCAAGGAACATTG--AAC-G
Alyssum_euboeum               GCTTCC---GGACT-TAACAAAACCCCGGCACGAAAAGTGTCAAGGAACATGC--AAC-T
Chorispora_tenella            GCTTCC---GGATC-TCACCAAACCGCGGCACGAAAAGTGTCAAGGAAAATGCGTAAC--
Clausia_aprica                GCTTCC---GGATC-TCACAAAACCCCGGCACGAAAAGTG-CAAGGAACATGC--AAC-C
Anchonium_billardierei        GCTTCC---GGATT-TCACAAAACCCCGGCACGAAAAGTGTCAAGGAACATGC--AAC-C
Nasturtium_officinale         TCTTCC---GGATT-TAACAAAACCACGGCACGGAAAGTGTCAAGGAACATGC--AAT-T
Malcolmia_triloba             GCTTCC---GGATC-TCACAAAACCCCGGCACGGAAAGTGTCAAGGAACATGC--AAACT
Cochlearia_megalosperma       TCTTCC---GGATT-TCACAAAACCACGGCACGAAAAGTGTCAAGGAACATGC--AAC-T
Hesperis_matronalis           GCTTCC---GGATA-TAACAAAACCCCGGCACGAAAAGTGTCAAGGAACATGC--AAC-C
Biscutella_didyma             GCTTCC---GGATT-TCACAAAACCCCGGCACGAGAAGTGTCAAGGAACATGC--AAC-C
Braya_humilis                 GCTTCC---GGATA-TAACAAAACCCCGGCACGAAAAGTGTCAAGGAACATGC--AAC-A
Heliophila_arenaria           GATCTC---GGAAA-TCACAAAACCACGGCACGAAAAGTGTCAAGGAACATAC--AAC-T
Heliophila_longifolia         GATCTC---GGAAA-TCACAAAACCACGGCACGAAAAGTGTCAAGGAACATGC--AAC-T
Physaria_didymocarpa          GCTTCC---GGATAAACACAAAACCACGGCACGAAAAGTGTCAAGGAACATGA--AAC-A
Iberis_amara                  GCTTCC---GGATA-TCACAAAACCCCGGCACGAAAAGTGTCAAGGAACATGT--AAC-T
Erysimum_capitatum            GCTTCC---GGATA-TCACAAAACCACGGCACGAAAAGTGTCAAGGAACATAT--AAC-C
Crambe_aculeolata             GCTTCC---GGATA-TCACCAAACCCCGGCACGAAAAGTGTCAAGGAACATGC--AAC-T
Crambe_maritima               GCTTCC---GGATA-TCACCAAACCCCGGCACGAAAAGTGTCAAGGAACATGT--AAC-T
Brassica_napus                GCTTCC---GGATA-TCACCAAACCCCGGCACGAAAAGTGTCAAGGAAAATGC--AAC-T
Brassica_rapa                 GCTTCC---GGATA-TCACCAAACCCCGGCACGAAAAGTGTCAAGGAAAATGC--AAC-T
Brassica_oleracea             GCTTCC---GGATA-TCACCAAACCCCGGCACGAAAAGTGTCAAGGAACATTC--AAC-T
Lepidium_latifolium           GCTGAA---GGATA-TCACAACAACACGGCACGAAAAGTGTCAAGGAACATGC--AAC-C
Descurainia_sophia            GCTTCC---GGATA-TCACAAAACCCCGGCACGAAAAGTGTCAAGGAACATGC--AAC-A
Smelowskia_alba               GCTTCC---GGATA-TCACAAAACCACGGCACGAAAAGTGTCAAGGAACATGC--AAC-C
Yinshania_acutangula          GCTTCC---GGATA-TCACCAAA-CACGGCACGAAAAGTGTCAAGGAACATGC--AAC-A
Arabidopsis_thaliana          GCTTCC---GGATA-TCACAAAACCCCGGCACGAAAAGTGTCAAGGAACATGC--AAA-C
Halimolobos_elatus            GCTTCC---GGAAA-TCACAAAACCCCGGCACAAAAAGTGTCAAGGAACATGC--AAT-C
Camelina_microcarpa           GCTTCC---GGATA-TCACAAAACCCCGGCACGAAAAGTGTCAAGGAACATGC--AAC-C
Boechera_holboellii           GCTTCC---GGATA-TCACCAAACCCCGGCACGAAAAGTGTCAAGGAACATGC--AAC-C
Aubrieta_deltoidea            GCTTCC---GGATA-TCACAAAACCCCGGCACGAAAAGTGTCAAGGAACATGC--AAT-T
Sisymbrium_altissimum         ACTTGT---GGATT-TCACAAAACCCCGGCACGAAAAGTGTCAAGGAACATGC--AAC-A
Arabis_alpina                 GCTCCC---GGATA-TCACAAAACCCCGGCACGAAAAGTGTCAAGGAACATGC--AAT-A
Peltaria_alliacea             GCTTCC---GGATA-TCACCAAACCCCGGCACGAAAAGTGTCAAGGAACATGC--AAT-T
Noccaea_fendleri              GCTTTC---GGAAATTCACAAAACCCCGGCACGAAAAGTGTCAAGGCCAATGC--AAC-T
Goldbachia_laevigata          GCTTCC---GGATA-TCACAAAACCCCGGCACAAATTGTGTCAAGGAACATGC--AAC-C
Conringia_orientalis          GCTTCC---GGAAATTCACAAAACCCCGGCACGAAAAGTGTCAAGGAACATGC--AACCA
Zuvanda_crenulata             GCTTAC---GGAAATTCACAAAACCCCGGCACGAAAAGTGTCAAGGAAAATGC--AAC-T
Megacarpaea_delavayi          GCTTCC---GGATA-TCACAAAACCCCGGCACGAAAAGTGTCAAGGAACATGA--AAC-T
Thlaspi_arvense               GCTTCC---GGTTA-TCACAAAACCCCGGCACGAAAAGTGTCAAGGAACATGC--AAC-T
Alliaria_petiolata            GCTTCC---GGATA-TCACAAAACCCCGGCACGAAAAGTGTCAAGGAACATGA--AAC-T
Mathewsia_foliosa             GCTTCC---GGATA-TCACAAAACCCCGGCACGAAAAGTGTCAAGGAACATGC--AAC-T
Bunias_erucago                GCTTCC---GGATA-TCACAAAACCCCGGCACGAAAAGTGTCAAGGAACATGC--AAC-T
Ochthodium_aegyptiacum        GCTTTC---GGATA-TCACAAAACCACGGCACGAAAAGTGTCAAGGAACATTC--AACAA
Chlorocrambe_hastata          GCTTCC---GGATA-TCATAAAACCCCGGCACGAAAAGTGTCAAGGAACATGC--AAC-T
Phlebolobium_maclovianum      GCTTCC---GGATA-TCACAAAACCCCGGCACGAAAAGTGTCAAGGAACATGC--AAC-T
Tauscheria_lasiocarpa         GCTTCC---GGATA-TCACCAAACCCCGGCACGAAAAGTGTCAAGGAACATGC--AAC-T
Isatis_tinctoria              GCTTAC---GGATA-TCACCAAACCCCGGCACGAAAAGTGTCAAGGAACATGC--AAC-T
Boreava_orientalis            GCTTCC---GGATA-TCACCAAACCCCGGCACGAAAAGTGTCAAGGAACATGC--AAC-T
Isatis_pachycarpa             GCTTCC---GGATA-TCACCAAACCCCGGCACGAAAAGTGTCAAGGAACATGC--AAC-T
                                *      **      *  * * * ****       * * *****   **    **   

Cleome_lutea                  --AAACAGCTC--GC-TCTGGACGG--CCCTCACAAGGTGTTCCGTCTG-GATGC-GTGT
Aethionema_arabicum           --AAATGGTTC--GC-GTTTGCAA---CCCGGAGACGGTG---TGTGCA-TACGT-GGTG
Alyssum_euboeum               --AAACGGCTA--CTCGTCCGCGGT-CCCCGGAGACGGTGTG-TCCGTG-GATGC-TTAG
Chorispora_tenella            --GAACGGTCC--TC-GTCCGCTGC-CTCCGGAGACGGTGCG-TAAACG-GACGA-CGGG
Clausia_aprica                --TAACAGCTC--GC-ATCCGCCGC--CCCGGAGACGGTGTGTCGCGCG-GATGCACGTG
Anchonium_billardierei        --GAACAGCTC--GC-ATCCGCTGC--CCCGGAGACGGTGCG-CGTGCG-GATGC-TCTG
Nasturtium_officinale         --GAACAGCCA--GC-TTTCTACGC--CCCGGAGACGGTGTG-TGTGCG-GATGC-TGTG
Malcolmia_triloba             TAGAGCGGCCT--TC-TTCCGCCGC--CCCGGAGACGGTGCG-CGGGCG-GAAGA-GGTG
Cochlearia_megalosperma       --AAACAGCTT--CC-ATTCGCCGC--TCCAGAGATGGTTTG-CGTGTG-AATGT-TTTG
Hesperis_matronalis           --GAACGGCCC--GC-GTCCGCCGCATCCCGGAGACGGCTTG-CGAGCG-GACGC-TGTG
Biscutella_didyma             --AAATGGCTA--GC-ATCCGCCGC--CCTGGAGACGGTGTG-TGCGCG-GATGC-GATG
Braya_humilis                 --AAACAGCTT--GC-TTTCGTCGC--CCCGGTCACGGTGTG-TGTGCG-AATGC-TTAG
Heliophila_arenaria           --AAACAGCTT--GC-GTCCGACTC--CCCGGAGACGGTGTG-TGT-CG-GATGC-TATG
Heliophila_longifolia         --AAACAGCTT--GC-GTCCGACGC--CCCGGAGACGGTGTG-TGT-CG-GATGC-TATG
Physaria_didymocarpa          --TAACGGCCT--TC-ACTCGCCTC-GCCCGGAAACGGTGCG-TGCGCG-TATGT-TGAG
Iberis_amara                  --AAACAGCCT--GC-ATCCGTCAC--CCCGGAGACGGTGTG-TGCGCG-GATGC-GGTG
Erysimum_capitatum            --GAACAGCCT--GC-ATTCGTCGA--CCCGGAGACGGTGTT-TGTGCG-GATGT-TGTG
Crambe_aculeolata             --AAACAGCTT--GT-GTTCGGCAA--CCCGGAAACGGTGTT-TGTTNG-GAAGC-AGTG
Crambe_maritima               --AAACAGCTT--GC-GTTCGGCAA--CCCGGAAACGGTGTT-TGTTCA-GAAGT-AGTG
Brassica_napus                --AAACAGCCT--GC-TTTCGCCAA--CCCGGAGACGGTGTT-TGTTCG-GAAGC-AGTG
Brassica_rapa                 --AAACAGCCT--GC-TTTCGCCAA--CCCGGAGACGGTGTT-TGTTCG-GAAGC-AGTG
Brassica_oleracea             --AAACGGCCT--GC-TTTCGCCAA--CCCGGAGACGGTGTT-TGTTCG-GAAGC-AGTG
Lepidium_latifolium           --GAACGGCCA--GC-GTTCGCCTT--CCCGGAGACGGTGCG-AGCGCG-AATGC-TGTG
Descurainia_sophia            --GAACGGCCA--TCTTTTTGCCTC--CCCGGAGACGGTGCG-AGTGCG-GATGA-TGCG
Smelowskia_alba               --AAACGGCCA--AC-CTTCGCCTC--CCCGGAGACGGTGCG-AGTGCG-GAAGT-TGTG
Yinshania_acutangula          --GAACGGCCA--GC-CTTCGCCTC--CCCGGATACGGTGTG-AGTGCG-GATGT-TGTG
Arabidopsis_thaliana          --GAACGGCTG--GC-ATTCGCCTC--CCCGGAGACGGAGTG-TGGGCG-GATGC-TGTG
Halimolobos_elatus            --GAGCGGTCG--GC-ATTCGCCTC--CCCGGAGACGGTGTG-AGCGTG-GATGC-TGAG
Camelina_microcarpa           --GAACGGCTTTGGC-ATTCGCCTC--CCCGGAGACGGTGTG-TGCGCG-GATGC-TGAG
Boechera_holboellii           --GAACGGCCG--GT-ATTCGCCTC--CCCGGAGACGGTGTG-TGCGCG-GATGC-TGAG
Aubrieta_deltoidea            --AAACAGCCT--GC-CTTCGCCAC--CCTGGAGACGGGTTG-TGTGCG-GAAGC-TGTG
Sisymbrium_altissimum         --TAACAGCCT--GC-GTTCGCCTA--CCCGGAAACGGTGTT-TGCGTG-AACGT-TGTG
Arabis_alpina                 --AAACAGCCT--GC-TTTTGCTGC--CCCGGAGACGGCGTG-TGCGCT-TAAGC-TGTG
Peltaria_alliacea             --GAATAGCCT--GC-GGTCGCCAA--CCCGGAGACGGTGTT-TGTGCG-GACGT-TGTG
Noccaea_fendleri              --AAACAGCCT--GC-TTCCGCCGC--CCCGGAAACGGTGAG-TGTGCGGGATGC-TGTG
Goldbachia_laevigata          --AAACAGCCT--GC-GTTCGTCGC--CCCGGAGACGGTGTG-TGTGCG-GATGC-GGTG
Conringia_orientalis          --AAACAGCCT--GC-TTTCGCCNC--CCCGGAGACGGTGCG-TGCGCG-GAAGC-AGTG
Zuvanda_crenulata             --AAACAGCCT--GC-GCCCGCCTC--CCCGGAGACGGTGTG-TGTGCG-GATGC-AGTG
Megacarpaea_delavayi          --GAACAGCC---GC-ATTCGCCGC--CCCGGAGACGGTGTG-TGTGCG-GATGC-TGTG
Thlaspi_arvense               --AAACAGCCA--GC-GTTTGCCTT--CCCGGAGACGGTGTT-TGCGTGAAACGC-TTTG
Alliaria_petiolata            --AAACAGCCT--GC-GTTCGCCGA--CCCGGAGACGGTGTT-TGTGTG-GACGT-TGTG
Mathewsia_foliosa             --AAACAGCCT--GC-TTTCGCCGC--CCCGGAGACGGTGTG-TGTGCG-GATGT-TGTG
Bunias_erucago                --AAGCAGCCT--GC-CTTCGCCGC--CCCGGAGACGGTGTG-TGCGCG-GATGC-TGTG
Ochthodium_aegyptiacum        --AAACAGCAT--GC-GTTCGCCTA--CCCGGAGACGGTGTG-TGCGCG-GACGT-TGTG
Chlorocrambe_hastata          --AAACAGCCT--GC-GTTCGCTAA--CCCGGAGACGGTGTT-TACGCG-GATGC-TGTG
Phlebolobium_maclovianum      --AAACAGCCT--GC-GTTCGCCAA--CCCGGAGACGGTGTT-TACGCG-GACGC-TGTG
Tauscheria_lasiocarpa         --GAACAGCCT--GC-GTTCGCCTA--CCCGGAAACGGTGTC-TGCGCG-GATGC-TGTG
Isatis_tinctoria              --AAACAGCCT--GT-GTTCGCCTA--CCCGGAGACGGTGTT-TGCGTG-GACGC-TGTG
Boreava_orientalis            --AAACAGCCT--GC-GTTCGCCTA--CCCGGAGACGGTGTT-TGCGTG-GACGC-TGTG
Isatis_pachycarpa             --AAACAGCCT--GC-GTTCGCCTA--CCCGGAGACGGTGTT-TGCGTG-GATGC-TGTG
                                 *   *                    *     * **             * *      

Cleome_lutea                  CTGC-GT---CATAAGTCT
Aethionema_arabicum           CCAGTAT---CTAAAGTCT
Alyssum_euboeum               CCG--------TAAAATCT
Chorispora_tenella            CCGCGAT---CTGAAGTCT
Clausia_aprica                CTGAGAT--CTTAAAGTCT
Anchonium_billardierei        CTGCGAT--CTTAAAGTCT
Nasturtium_officinale         CTGCGAT---ATAAAGTCA
Malcolmia_triloba             CTGCGATAACATAAAGTCT
Cochlearia_megalosperma       CTGCAAT----TAAAGTCT
Hesperis_matronalis           CTGCGAT---CTAAAGTCT
Biscutella_didyma             CTGTAAT---ATTAAGTCT
Braya_humilis                 CTGCAAT---CTAAAGTCT
Heliophila_arenaria           CTGCAAT---ATAAAGTCT
Heliophila_longifolia         CTGCAAT---ATAAAGTCT
Physaria_didymocarpa          CCGCGAT---CTAAAGTCT
Iberis_amara                  CTGCGAT---ATAAAGTCT
Erysimum_capitatum            CTGCGAT---CTAAAGTCT
Crambe_aculeolata             CTGCAAT---GTAAAGTCT
Crambe_maritima               CTGCAAT---GTAAAGTCT
Brassica_napus                CTGCAAT---GTAAAGTCT
Brassica_rapa                 CTGCAAT---GTAAAGTCT
Brassica_oleracea             CTGCAAT---GTAAAGTCT
Lepidium_latifolium           CCGCGAT---CTAAAGTCT
Descurainia_sophia            CTGTGAT---CTAAAGTCT
Smelowskia_alba               CTGCGAT---CTAAAGTCT
Yinshania_acutangula          CTGCGAT---CTAAAGTTT
Arabidopsis_thaliana          CTGCGAA---CTGAAGTCT
Halimolobos_elatus            CTGCGAT---CTAAAGTCT
Camelina_microcarpa           CTGCGAT---CTAAAGTCT
Boechera_holboellii           CTGCGAT---CTAAAGTCT
Aubrieta_deltoidea            CTGCAAT---ATTAAGTCT
Sisymbrium_altissimum         CTGGAAT---CTAAAGTCT
Arabis_alpina                 CTGCAAT---ATAAAGTCT
Peltaria_alliacea             CTGTAAT---CTAAAGTCT
Noccaea_fendleri              CTGCGAT---GTAAAGTCT
Goldbachia_laevigata          CTGTGAT---ATAAAGTCT
Conringia_orientalis          CTGCGAT---CTAAAGTCT
Zuvanda_crenulata             CTGCAAT---CTAAAGTCT
Megacarpaea_delavayi          CTGCAAT---CTAAAGTCT
Thlaspi_arvense               CTGCAAT---TTAAAGTCT
Alliaria_petiolata            CTGCAAT---TTAAAGTCT
Mathewsia_foliosa             CTGCAAT---CTAAAGTCT
Bunias_erucago                CTGCAAT---CTAAAGTCT
Ochthodium_aegyptiacum        CTGCAAT---CTAAAGTCT
Chlorocrambe_hastata          CTGCAAT---CTAAAGTCT
Phlebolobium_maclovianum      CTGCAAA--TATAAAGTCT
Tauscheria_lasiocarpa         CTGCAAT---CTAAAGTCT
Isatis_tinctoria              CTGCAAT---CTAAAGTCT
Boreava_orientalis            CTGCAAT---CTAAAGTCT
Isatis_pachycarpa             CTGCAAT---TTAAAGTCT
                              *            ** *  
