# Supplementary material for: Secondary Structure Analyses of the Nuclear rRNA Internal Transcribed Spacers and Assessment of Its Phylogenetic Utility across the Brassicaceae (Mustards)
Source: PLoS One. 2014 Jul 1;9(7):e101341. doi: 10.1371/journal.pone.0101341 (PMC4077792; doi:10.1371/journal.pone.0101341)
Supplement: File S3 — Sequence alignments for ITS2. Sequence alignments for ITS2 for 49 Brassicaceae and one outgroup Cleomaceae found in File S1. (TXT) [file pone.0101341.s003.txt]

CLUSTAL multiple sequence alignment by MUSCLE (3.8)


Cleome_lutea                       TCGTCCCCCACTCACCCGGTGCTACACGCCCGGGTGAACA--------------------
Matthiola_oxyceras                 TCGT-CCCC--CCACCCATTTTT----------AATGGTT--------------------
Chorispora_tenella                 TCGT-CCCTCCCCATAAAC--TC----------TTGGA-TCCTCTAAAAAAGGATGCAAG
Aethionema_arabicum                TCGT-CCCC--CCATCCA---TC----------TTGGA-T--------------------
Dontostemon_glandulosus            TCGT-CCCC--TCATCCA---TA----------TTGGA-T--------------------
Lepidium_africanum                 TCGTCCCCC--TCACGAAATTTT----------TCGAG-T--------------------
Farsetia_aegyptia                  TCGT-CCTT--TCATCCA---CC----------AAGGA-T--------------------
Physaria_didymocarpa               TCGTCCCCCCCTCATCTTT--TT----------GGTGA-T--------------------
Yinshania_henryi                   TCGTCCCCT--TCATCC----TT----------GCGGA-T--------------------
Cochlearia_officinalis             TCGT-CCAT--CAATCCT---AT----------AAGGA-T--------------------
Pritzelago_alpina                  TCGT-CCAAACTTATCC----TT----------ACGGATA--------------------
Smelowskia_alba                    TCGT-CCCATCCTCTCCT---TT----------GCGGA-T--------------------
Nasturtium_officinale              TCGTCCCTC--ACATCCT---------------TCGGATA--------------------
Arabis_scabra                      TCGT-CCCC----ATCCT---TT----------GCGGA-T--------------------
Dilophia_salsa                     TCGT-CCCC--CCATCCTC--TC------------GGA-T--------------------
Arabidopsis_arenosa                TCGT-CCCCTATATTCCT---TT----------GCGGA-T--------------------
Camelina_microcarpa                TCGT-CCCCCCAAATCCT---TT----------GCGGA-T--------------------
Murbeckiella_huetii                TCGT-CCCCCCTCATCCT---TT----------GTGGA-T--------------------
Crucihimilaya_himlaica             TCGTCCCCC----ATCCTCCTTT----------GCGGA-T--------------------
Conringia_orientalis               TCGTCCCCCACTCATCCT---TT----------AAGGA-T--------------------
Halimolobos_lasiolaba              TCGT-CCCCCCTCATCCT---TT----------GCGGA-T--------------------
Erysimum_cuspidatum                TCGTCCCCC--TCTTCATCCATT----------GCGGA-G--------------------
Hesperis_laciniata                 TCGTCCCCC--TCATCCT---TT----------ATGGA-T--------------------
Hesperis_matronalis                TCGTCCCCC--TCATCCT---TT----------ACGGA-T--------------------
Iberis_amara                       TCGT-CCCC--CCATCCT---CT----------AAGGA-A--------------------
Biscutella_vicentina               TCGT-CCCC--CCATCCT---AT----------TCGGA-T--------------------
Brassica_balearica                 TCGT-CCCC--CCTTCCTC--TC----------GAGGA-T--------------------
Noccaea_caerulescens               TCGTCCCCA----ATCCT---CT----------AAGGA-T--------------------
Noccaea_fendleri                   TCGTCCCCA----ATCCT---CT----------AAGGA-T--------------------
Boechera_gunnisoniana              TCGT-CCCC--CCATCCT---CT----------AAGGA-T--------------------
Thlaspi_perfoliatum                TCGT-CCCCTATCCTCCT---CT----------AAGGA-T--------------------
Bunias_cochleroides                TCGT--CCC--CCATCCTA--TT-----------TGGA-T--------------------
Heliophila_arenaria                TCGT-CCCT--TCATCCT---AT----------TTGGA-T--------------------
Megacarpaea_gracilis               TCGT-CCCT--CCATCCT---CT----------CAGGA-T--------------------
Alliaria_petiolata                 TCGT-CCCC--CAATCCTC--AT----------GAGGA-T--------------------
Eutrema_halophilum                 TCGT-CCCC--CCTTCCTC--TT----------TAGGA-A--------------------
Chalcanthus_renifolius             TCGT-CCCC--CCATCCTC--TC----------GAGGA-T--------------------
Diplotaxis_tenuifolia              TCGT-CCCC--CCAACCTC--TC----------GAGGA-T--------------------
Eruca_sativa                       TCGT-CCCC--CCATCCTC--TC----------GAGGA-T--------------------
Calepina_irregularis               TCGT-CCCC--CCATCCT---CT----------TCGGA-T--------------------
Brassica_oleracea                  TCGT-CCCC--CCATCCTC--TC----------GAGGA-T--------------------
Sisymbrium_aculeolatum             TCGT-CCCC--CCATCCTT--TC----------GAGGA-T--------------------
Alyssum_chalcidicum                TCGTCCCCT--CCATCCTC--TC----------GAGGATT--------------------
Kernera_saxatilis                  TCGTCCCCC----ATCCT---CT----------TCGGA-T--------------------
Mathewsia_foliosa                  TCGT-CCCC--CCATCCT---AT----------ACGGA-T--------------------
Sisymbrium_irio                    TCGTCCCCC--CCATCCTT--TT----------GAGGA-T--------------------
Streptanthus_drepanoides           TCGT-CCCC--CCATCCTC--TC----------GAGGA-T--------------------
Streptanthus_polygaloides          TCGT-CCCC--CCATCCTC--TC----------GGGGA-T--------------------
Isatis_lusitanica                  TCGT-CCCC--CCATCCTC--TC----------GAGGA-T--------------------
Isatis_microcarpa                  TCGT-CCCC--CCATCCTC--TC----------GAGGA-T--------------------
Isatis_tinctoria                   TCGT-CCCC--CCATCCTC--TC----------GAGGA-T--------------------
                                   ****  *                                                     

Cleome_lutea                       ---------CGGAGACGGAGATTGGTCTCCCGTGTGTTACCGCACGCGGTTGGCCAAAAA
Matthiola_oxyceras                 ---------AAGGGACGGAAGCTGGTCTCCCGTGTGATACCGCACGCGGTTGNCCGAAAT
Chorispora_tenella                 GATGGTCGCTTGGGACGGAAGCTGGTCTCCCGTGTGTTACCGCACGCGGCTGGCCGAAAT
Aethionema_arabicum                ---------AAGGGACGGAAATTGGTCTCCCGTGTGGTACCGCACGCGGTTGGCCTAAAT
Dontostemon_glandulosus            ---------GGTGGACGGAAACTGGTCTCCCGTGTGTTACCGCATGCGGTTGGCCAAAAT
Lepidium_africanum                 ---------GTGGGACGGAAGCTGGTCTCCCGTGTGTTACCGCACGCGGTTGACCAAAAT
Farsetia_aegyptia                  ---------ATCGGACGGAAGATGGTCTCCCGTGTGTAACCGCACGCGGTTGGCCAAAAT
Physaria_didymocarpa               ---------TCGGGACGGAAGCTGGTCTCCCGTGTGCTAACGCGAACGGTTGGCCAAAAT
Yinshania_henryi                   ---------ACGGGACGGA-GCTGGTCTCCCGTGTGTTACCGCACGCCGTCGGGCAAAAT
Cochlearia_officinalis             ---------TTTGGACGGAAGCTGGTCTCCCGTGTGTTACCGCACGCGGTTGGCCAAAAT
Pritzelago_alpina                  ---------ACGGGACGGAAGCTGGTCTCCCGTGTGTTACCGCACGCGGTTGGCCAAAAT
Smelowskia_alba                    ---------GCGGGACGGAAGCTGGTCTCCCGTGTGTTACCGCACGCGGTTGGCCGAAAT
Nasturtium_officinale              ---------ATGGGACGTAAGCTGGTCTCCCGTGTGTTACCGCACGCGGCTGGCCAAAAT
Arabis_scabra                      ---------GTAGGACGGAAGCTGGTCTCCCGTGTGTTACCGCACGCGGTTGGCCAAAAT
Dilophia_salsa                     ---------AAGGGACGGAAGCTGGTCTCCCGCGTGTTACCGCATACGGTTGGCCAAAAT
Arabidopsis_arenosa                ---------GCGGGACGGAAGCTGGTCTCCCGTGTGTTACCGCACGCGGTTGGCCTAAAT
Camelina_microcarpa                ---------ACGGGACGGAAGCTGGTCTCCCGTGTGTTACCGCACGCGGTTGACCTAAAT
Murbeckiella_huetii                ---------TCGGGACGGAAATTGGTCTCCCGTGTGTTACCGCACGCGGTTGTCCTAAAT
Crucihimilaya_himlaica             ---------TCGGGACGGAAGCTGGCCTCCCGTGTGTTACCGCACGCGGTTGGCCAAAAT
Conringia_orientalis               ---------TCGGGACGGAAGCTGGTCTCCCGTGTGTTACCGCACGCGGTTGGCCAAAAT
Halimolobos_lasiolaba              ---------TCGGGACGGAAGCTGGTCTCCCGTGTGTTACCGCACGCGGTTGGCCAAAAT
Erysimum_cuspidatum                ---------ATGGGACGGAAACTGGTCTCCCGTGTGTTACCGCACGCGGTTGGCCAAAAT
Hesperis_laciniata                 ---------ACGGGACGGAAGCTGGTCTCCCGTGTGTTACCGCACGCGGTTGGCCGAAAT
Hesperis_matronalis                ---------ACGGGACGGAAGCTGGTCTCCCGTGTGTTACCGCACGCGGTTGGCCGAAAT
Iberis_amara                       ---------ACGGGACGGAAGCTGGTCTCCCGTGTGATACCGCACGCGGTTGGCCAAAAT
Biscutella_vicentina               ---------AAGGGACGGAAGTTGGTCTCCCGTGTGGTACCGCATGCGGTTGGCCGAAAT
Brassica_balearica                 ---------ATGGGACGGAAGCTGGTTTCCCGTGTGTTACCGCATGCGGTTGGCCAAAAT
Noccaea_caerulescens               ---------AGAGGACGGAAACTGGTCTCCCGTGTGTTACCGTACGCGGTTGGCCAAAAT
Noccaea_fendleri                   ---------AGAGGACGGAAACTGGTCTCCCGTGTGTTACCGTACGCGGTTGGCCAAAAT
Boechera_gunnisoniana              ---------ACGGGACGGAAACTGGTCTCCCGTGTGTTACCGCACGCGGTTGGCCAAAAT
Thlaspi_perfoliatum                ---------ACAGGACGGAAACTGGTCTCCCGTGTGTTACCGTACGCGGTTGGCCAAAAT
Bunias_cochleroides                ---------ATGGGACGGAAGCTGGTCTCCCGTGTGATACCGCATGCGGTTGGCCAAAAT
Heliophila_arenaria                ---------ATTGGACGGATGCTGGTCTCCCGTGTGGTACCGCACGCGGCTGGCCAAAAT
Megacarpaea_gracilis               ---------ATGGGACGGAAGTCGGTCTCCCGTGTGGTACCGCACCCGGTTGGCCAAAAT
Alliaria_petiolata                 ---------ATGGGACGGAAGCTGGTCTCCCGTGTTGTACCGAAAGCGGTTGGCCAAAAT
Eutrema_halophilum                 ---------AAGGGACGGAAGCTGGTCTCCCGTGTGTTACCGCATGCGGTTGGCCTAAAT
Chalcanthus_renifolius             ---------ACGGGACGGAAGCTGGTCTCCCGTGTGTTACCGCACGCGGTTGGCCAAAAT
Diplotaxis_tenuifolia              ---------AAGGGACGGAAGCTGGTCTCCCGTGTGTTACCGCACGCGGTTGGCCAAAAT
Eruca_sativa                       ---------AAGGGACGGAAGCTGGTCTCCCGTGTGTTACCGCACGCGGTTGGCCAAAAT
Calepina_irregularis               ---------AAGGGACGGAAGTTGGTCTCCCGTGTGTTACCGCACGCGGTTGGCCAAAAT
Brassica_oleracea                  ---------ATCGGACGGAAGCTGGTCTCCCGTGTGTTACCGCACGCGGTTGGCCAAAAT
Sisymbrium_aculeolatum             ---------ATGGGACGGAAGCTGGTCTCCCGTGTGTTACCGCACGCGGTTGGCCAAAAT
Alyssum_chalcidicum                ---------GCGGGACGGAAGCTGGTCTCCCGTGTGTTACCGCACGCGGTTGGCCAAAAT
Kernera_saxatilis                  ---------ACGGGACGGAAGCTGGTCTCCCGTGTGGTACCGCACGCGGTTGGCCAAAAT
Mathewsia_foliosa                  ---------ACGGGACGGAAGGTGGTCTCCCGTGTGGTACCGCACGCGGTTGGCCAAAAT
Sisymbrium_irio                    ---------ATGGGACGGAAGCTGGTCTCCCGTTTGTTACCGCATGCGGTTGGCCAAAAT
Streptanthus_drepanoides           ---------ATTGGACGGAAGCTGGTCTCCCGTGTGTTACCGCACGCGGTTGGCCAAAAT
Streptanthus_polygaloides          ---------ATGGGACGGAAGCTGGTCTCCCGTGTGTTACCGCACGCGGTTGGCCAAAAT
Isatis_lusitanica                  ---------ATTGGACGGAAGCTGGTCTCCCGTGTGTTACCGCACGCGGTTGGCCAAAAT
Isatis_microcarpa                  ---------ATTGGACGGAAGCTGGTCTCCCGTGTGTTACCGCACGCGGTTGGCCAAAAT
Isatis_tinctoria                   ---------AATGGACGGAAGCTGGTCTCCCGTGTGTTACCGCACGCGGTTGGCCAAAAT
                                                **** *    **  *****  *   * **    * *  *  * *** 

Cleome_lutea                       TCGAGCCAAGGGCGT----GATCGTCCTGACGAGCGGTGGTG-TA--TAGAT---GCC--
Matthiola_oxyceras                 CTGAGTTGGAGACGT-TTGGATCTTCTCGACATGCGGTGGTGAAA--TCATA---TTT--
Chorispora_tenella                 CCGGGCTCAGGGCGC-GAGGATCGTCCCGACACGCGGTGGTGAAA----------ACTCA
Aethionema_arabicum                CCGAGCCAAGGGCAG-CAAGACTGTCCCGACTAGCGGTGGTG-AA--CAAAA---GCC--
Dontostemon_glandulosus            CCGAGCTCAGGACGCTCTGGATCGTCTCGACATGCGGTGGTGAAA--CAAAA---GCC--
Lepidium_africanum                 CTGAGCTGAGGATGC--TGGAGCGTCCCGACATGCGGTGGTG--ATCTTAAA---GCC--
Farsetia_aegyptia                  CCGAGCAAGGGATGC-AAGGAGCGTCTCGATGTGCGGTGGTG-AA--TCGAA---GAC--
Physaria_didymocarpa               CCGAGCCAAGGACGC--GGGAGCGTTCCGACATACGGTGGTG-AA----CAATGATCC--
Yinshania_henryi                   CCGAGCAAAAGGACC-CGGGAGCGTCCCGACATGCGGTGGTG-TG--TGCAA---GCC--
Cochlearia_officinalis             CCGAGCCTAGGACGC-CCAGAGCGTCTCGACATGCGGTGGTG-AA--ATAAA---GCC--
Pritzelago_alpina                  CCGAGCCAAGGATGC-TATGAGCGTCCCGACATGCGGTGGTG-AG--TTTAACAGGCT--
Smelowskia_alba                    CCGAGCGAAGGACGC-CTGGATCGTCCCGACATGCGGTGGCG-AA--TTCAA---GCC--
Nasturtium_officinale              CCGAGCTAAGGACGC-CGAGAGCGTTACGACATGCGGTGGAG-AA--CAAAA---GCC--
Arabis_scabra                      CTGAGCTGAGGACGCTTTGGAGCTTCTCGACATGCGGTGGTG-AA--ATAAA---GCC--
Dilophia_salsa                     CCGAGCTTAGGACGT-CTGGAACGTCTCGACATGCGGTGGTG-AA--ATAAA---TCC--
Arabidopsis_arenosa                CCGAGCCAAGGACGC-CTGGAGCGTCCCGACATGCGGTGGTG-AA--CATGA---TCC--
Camelina_microcarpa                CCGAGCCAAGGACGC-CTGGAGCGTTCCGACATGCGGTGGTG-AA--CTTGA---TCCAC
Murbeckiella_huetii                CTTAGCCTAGGACGC-CGGGAGCGTCTCGACATGCGGTGGTG-AA--CTTGA---TCC--
Crucihimilaya_himlaica             CCGAGCCAAGGACGC-CGAGAGCGTTCCGACATGCGGTGGTG-AATTCTCGA---TCC--
Conringia_orientalis               CCGAGCCAAGGACGC-AGGGAGCGTCCCGACATGCGGTGGTG-AA--CTCGA---TCC--
Halimolobos_lasiolaba              CCGAGCCAAGGACGC-CAGGAGCGTCTCGACATGCGGTGGTG-AA--TTCGA---TCC--
Erysimum_cuspidatum                TCGAGCCAAGGATGC-TGGGAGCGTCCCGACATGCGGTGGTG-AA--CTCAA---AAC--
Hesperis_laciniata                 CCGAGCTCAGGACGC-CTGGAGCGTCTCGGCATGCGGTGGCG-AA--TACAA---ACC--
Hesperis_matronalis                CCGAGCTCAGGACGC-CTGGAGCGTCTCGGCATGCGGTGGCG-AA--TACAA---ACC--
Iberis_amara                       CCGAGCAAGGGACGC-TAGGATCGTCTCGACATGCGGTGGAG-AA--TTCAA---ACT--
Biscutella_vicentina               CCGAGCTTAGGACGT-CAAGAGCGTCTCGACATGCGGTGGTG-AA--ATAAA---GCC--
Brassica_balearica                 CCGAGCTAAGGACGC-CAGGATCGTCTTGACATGCGGTGGTG-TA--TTC-A---TCC--
Noccaea_caerulescens               CCGAGCTAAGGACGC-CTGGAGCGTCTCGACATGCGGTGGTG-AA--TTCAA---GCC--
Noccaea_fendleri                   CCGAGCTAAGGACGC-CTGGAGCGTCTCGACATGCGGTGGTG-AA--TTCAA---GCC--
Boechera_gunnisoniana              CCGAGCTAAGGACGC-CGGGAGCGTCTCGACATGCGGTGGTG-AA--TTCAA---AAC--
Thlaspi_perfoliatum                CCGAGCTAAGGACGC-CGGGAGCGTCTCGACATGCGGTGGTG-AA--TTCAA---GCC--
Bunias_cochleroides                CCGAGCAAAGGATGC-CAAGAGCGTCTCGACATGCGGTGG-G-AA--TTCAA---GCC--
Heliophila_arenaria                CCGAGCTAAGGACGC-CTGGAGCGTCTCGACATGCGGTGGTG-AA--TTAAA---GCC--
Megacarpaea_gracilis               CCGAGCAAAGGACGC-CAGGAGCGTCTCGACATGCGGTGGTG-AA--TTCAA---GCC--
Alliaria_petiolata                 CCGAGCTAAGGACGC-CAGGAGCGTCTCGACATGCGGTGGTG-AA--TTCAA---GCC--
Eutrema_halophilum                 CCGAGCAAAGGACGC-CGGGAGCGTCTCGACATGCGGTGGTG-AA--TTTAA---TTC--
Chalcanthus_renifolius             CCGAGCAACGGACGC-CGGGAGCGTCTTGACATGCGGTGGTG-AA--TTCAA---TTC--
Diplotaxis_tenuifolia              CCGAGCAAAGGATGC-CAGGAGCGTCTCGACATGCGGTGGTG-AA--TTCAA---ACC--
Eruca_sativa                       CCGAGCAAAGGACGC-CTGGAGTGTCTCGACATGCGGTGGTG-AA--TTCAA---AAC--
Calepina_irregularis               CCGAGCTAAGGACGC-CAGGAGCGTCTCGACATGCGGTGGTG-AA--TTAAA---GCA--
Brassica_oleracea                  CCTAGCTAAGGATGC-CAGGAGCGTCTTGACATGCGGTGGTG-AA--TTCAA---TTC--
Sisymbrium_aculeolatum             CCGAGCAAAGGACGT-AAGGAACGTCCCGACATGCGGTGGTG-AA--TTCAA---GCC--
Alyssum_chalcidicum                CCGAGCCAAGGACGC-CGGGAGCGTCTCGACATGCGGTGGTGAAA--ACAAA---GCC--
Kernera_saxatilis                  CCGAGCTAAGGACGC-CAGGAGCGTCTCGACATGCGGTGGTG-AA--TAAAA---GCC--
Mathewsia_foliosa                  CCGAGCTAAGGATGC-CTGGAGCGTCTCGACATGCGGTGGTG-AA--TTCAA---GCC--
Sisymbrium_irio                    CCGAGCAAAGGACGC-AAGGAGCGTCCCGACATGCGGTGGTG-AA--TTCAA---GCC--
Streptanthus_drepanoides           CCGAGCTAAGGACGC-AAGGAGCGTCTCGACATGCGGTGGTG-AA--TTCAA---GCC--
Streptanthus_polygaloides          CCGAGCTAAGGACGC-AAGGAGCGTCTCGACATGCGGTGGTG-AA--ATCAA---GCC--
Isatis_lusitanica                  CCGAGCAAAGGACGC-AAGGAGCGTCCCGACATGCGGTGGTG-AA--TTAAA---ACT--
Isatis_microcarpa                  CCGAGCAAAGGACGC-AAGGAGCGTCCCGACATGCGGTGGTG-AA--TTAAA---ACT--
Isatis_tinctoria                   CCGAGCTAAGGACGC-AAGGAGCGTCTCGACATGCGGTGGTG-AA--TTAAA---ACC--
                                       *     *        **   *   *     ****** *                  

Cleome_lutea                       TCG-TGTTCACGTCGTT-CG---ATCACGTCCCTCAT-GACTCT---GCGACC-------
Matthiola_oxyceras                 CCTCTCATTGTGTCGGT-TG---ATCCTGTCTTTG---AGCTCT-CGATGACC--CGAAA
Chorispora_tenella                 TGG--CTAAGTGTCGCC-CG---ATCCCGTGCGCG---AGCTCC-CGATGACCC-GAAAA
Aethionema_arabicum                TCT-TGTTATAGTCGGGTTGGTCTTCTTGTCCGTG---AGCTTTAACATGCCC--CAAAG
Dontostemon_glandulosus            TAT-TCGTTAAGTCGGT-CG---GTCCTGTCCACAGTGAGCTCCCGAATGACC--CAAAG
Lepidium_africanum                 TCT-TCATATTGCCGGT-CG---CTCCTGTCCGCA---TGCTCT-CGTTGACC--CAATG
Farsetia_aegyptia                  TCG-TCATACCGTCGTA-CG---CTCTTGTCCTTA---AGCTCT-AGATGACC--CTTAT
Physaria_didymocarpa               ACTCGCATACCATCGGT-CG---CTCCTCTCCCGA---AGCTCT-TGATGACC--CAAAG
Yinshania_henryi                   TCTATAATATCGTCGGC-CG---CTCTTGTCCG-A---AGCTCT---AATACC--CAAAG
Cochlearia_officinalis             TCT-TCATAACGTCGTG-CG---CTCTTGTCCAAA---AGCTCC-CGATGACC--CAATG
Pritzelago_alpina                  TCT-TCGTACTGTCGTT-CG---TTC-TGTCCGAA---AGCTCT-AGATGACC--CAAAG
Smelowskia_alba                    TCT-TCACATTGTCGGTCTT---TCCTTGTCCGGA---TACTCTAAGATGACC--CAAAG
Nasturtium_officinale              TCT-TCGTATCGTTGGT-CG---CTCTTGTCTTGA---AGCTCT-CGATGACC--CAAA-
Arabis_scabra                      TCG-TCATTTCGTCGGT-TG---CTCCAGTCTAAA---TGCTCT-TGATGACCCCAAATA
Dilophia_salsa                     TCG-TCATTACGTCGGT-CG---TTCCTGTTCTTA---AGTTCT-CGATGACC--CAAAA
Arabidopsis_arenosa                ATT-TGATATTGTCGGT-CG---CTCCTGTCCGGA---AGCTGT-AGATGACC--CAAAG
Camelina_microcarpa                TTT-CCCTATCGTCGGT-CG---CTCTTGTCCGGA---AGCTCT-AGATGACC--CAAAG
Murbeckiella_huetii                ATTCTCATATCGTCGGC-CG---CTCCTGTCCAGA---AGCTCT-AGATGACC--CAAAG
Crucihimilaya_himlaica             ATT-TCATAACGTCGGC-CG---CTCTTGTCCGAA---AGCTCT-AGATGACC--CAAAG
Conringia_orientalis               ACTTTCCTATCGTCGGC-CG---CTCCTGTCCGGA---AGCTCT-AGATGACC--CAAAG
Halimolobos_lasiolaba              ACTCTCATATCGTCGGC-CG---TTCCTGTCCGGA---AGCTCT-AGATGACC--CAAAG
Erysimum_cuspidatum                -CT-TCATACCGTCGAT-CG---CTCCTGTCCGAA---AGCTCT-AGATGACC--CAAAG
Hesperis_laciniata                 TCG-TCGTACGGCCGGC-CG---CTCCTGTCCGAA---AGCTCC-TTACGACCCACAGAG
Hesperis_matronalis                TCG-TCGTACGGCCGRC-CG---CTCCTGTCCGAA---AGCTCC-TTACGACCCACAGAG
Iberis_amara                       TCG-TCATACCGTCGGT-CG---ATCTTGTCCCGA---AGCTCT-AGATGACC--CAAAG
Biscutella_vicentina               TC--TTATTATGTCGGT-CG---ACCTTGTCCATA---AGCTCT-TGATGACC--CAAAG
Brassica_balearica                 TCG-TATTATCGTTGGT-CA---ATCCGTTCCAAA---AGCTCT-CGATGATC--CAAAG
Noccaea_caerulescens               TCT-TGGTATTGTTGAA-CG---CTCCTGTCCGA----AGCTTA-AGATGACC--CAAAG
Noccaea_fendleri                   TCT-TGATATTGTTGAA-CG---CTCCTGTCCGA----AGCTTA-AGATGACC--CAAAG
Boechera_gunnisoniana              TCG-TCATACTGTCAAA-CG---CTCTCGTCCGA----AGCTTC-AGATGACC--CAAAG
Thlaspi_perfoliatum                TCT-TCATACTGTCGAA-CG---CTCTCGTCCGA----AGCTTT-AGATGACC--CAATG
Bunias_cochleroides                TCT-TC-TATTGTTGGG-CG---CTCTTGTCCGAA---AGCTCT-AGATGACC--CA-AG
Heliophila_arenaria                TCT-TCATATCGTCGAA-CG---CTCCTGTCCGGA---AGCTCA-TGTTGACC--CAAAG
Megacarpaea_gracilis               TCG-TCATTTGGTCGGG-CG---TTCCTGTCCGGA---AGCTCT-AGATGACC--CAAAG
Alliaria_petiolata                 TCT-TGATTTTGTCGGT-CG---CTCTTGTCCGGA---AGCTCT-TGATGACC--CAAAG
Eutrema_halophilum                 TCG-TCTAATTGTCGGT-CG---CTTCTGTCCGGA---AGCTCT-CGATGACC--CAAAG
Chalcanthus_renifolius             TCG-TCATATTGTCGGC-CG---CTCCTGTCCAGA---AGCTCT-CGATGACC--CAAAG
Diplotaxis_tenuifolia              TCG-TCATACAGTCGTT-CG---TTCCGGTCCAAA---AGCTCA-CGATGACC--CAAAG
Eruca_sativa                       TCG-TCATACTGTCGAT-CA---TTCCGGTCCAAA---AGCTCT-CGATGACC--CAAAG
Calepina_irregularis               TCT-TCATATTGTCGGA-TG---CTCCTGTCCGGA---TGCTTT-CGATGACC--CAAAG
Brassica_oleracea                  TCG-TCAAATCGTCAGT-CG---TTTCGGTCCGAA---AGCTCT-TGATGACC--CAAAG
Sisymbrium_aculeolatum             TCT-TCATATTGTCGGC-CG---TTCCTGTCCGTA---AGCTCT-CGATGACC--CAAAG
Alyssum_chalcidicum                TCT-TCATATCGTCGGTCCG---CTCCTGTCCGGA---AGCTCA-AGATGACC--CAGAG
Kernera_saxatilis                  TCG-TCATATAGTCGGT-CG---TTCTTGTCCGGA---AGCTCT-CGATGACC--CGAA-
Mathewsia_foliosa                  TCG-TCATATCGTCGGC-CG---CTCCTGTCCGGA---AGCTCT-CGATGACC--CAAAG
Sisymbrium_irio                    TCG-TCATATCGTCGGT-CG---CTCCTGTCCGGA---AACTCC-AGATGACC--CAAAG
Streptanthus_drepanoides           TCG-TGATATCGTCGGT-CG---CTCCGGTCCGGA---AGCTCT-CGATGACC--CAAAG
Streptanthus_polygaloides          TCG-TCATATCGTCGGT-CG---CTCCGGTCCGGA---AGCTCT-CGATGACC--CAAAG
Isatis_lusitanica                  TCG-TCATACCGTCGGC-CG---CTCCTGTCTGGA---TGCTCT-CGATGACC--CAAAG
Isatis_microcarpa                  TCG-TCATACCGTCGGC-CG---CTCCTGTCTAGA---TGCTCT-CGATGACC--CAAAG
Isatis_tinctoria                   TCG-TCATACCGTTGGC-CG---CTCCTGTCCTGA---TGCTCT-CGATGACC--CAAAG
                                                                *           *          *       

Cleome_lutea                       -CTTCTA
Matthiola_oxyceras                 TTCTCAA
Chorispora_tenella                 TCCTCAA
Aethionema_arabicum                TTTTCGA
Dontostemon_glandulosus            TTCTCAA
Lepidium_africanum                 TCCTCAA
Farsetia_aegyptia                  TTCTCAA
Physaria_didymocarpa               TCTTCTA
Yinshania_henryi                   T-TTCAA
Cochlearia_officinalis             TCTTCTA
Pritzelago_alpina                  TCTTCAA
Smelowskia_alba                    TCTTCAA
Nasturtium_officinale              TCCTCAA
Arabis_scabra                      TTCTTGA
Dilophia_salsa                     CTCTCAA
Arabidopsis_arenosa                TCCTTTA
Camelina_microcarpa                TCTTCAA
Murbeckiella_huetii                TCTTCAA
Crucihimilaya_himlaica             TCTTCAA
Conringia_orientalis               TCCTCAA
Halimolobos_lasiolaba              TCCTCAA
Erysimum_cuspidatum                TCTTCAA
Hesperis_laciniata                 TCCTCAA
Hesperis_matronalis                TCCTCAA
Iberis_amara                       TCTTCAT
Biscutella_vicentina               TCCTCAA
Brassica_balearica                 TTCTCAA
Noccaea_caerulescens               ACCTCAA
Noccaea_fendleri                   ACCTCAA
Boechera_gunnisoniana              TCCTCAA
Thlaspi_perfoliatum                TCCTCAA
Bunias_cochleroides                TTCTCAA
Heliophila_arenaria                TCCTCAA
Megacarpaea_gracilis               TCCACAA
Alliaria_petiolata                 TCCTCAA
Eutrema_halophilum                 TCCTCAA
Chalcanthus_renifolius             TCCTCAA
Diplotaxis_tenuifolia              TCCTCAA
Eruca_sativa                       TCCTCAA
Calepina_irregularis               TCCTCAA
Brassica_oleracea                  TCCTCAA
Sisymbrium_aculeolatum             TCCTCAA
Alyssum_chalcidicum                TCCTCAA
Kernera_saxatilis                  TTCTCAA
Mathewsia_foliosa                  TCCTCAA
Sisymbrium_irio                    TCCTCAA
Streptanthus_drepanoides           TCCTCAA
Streptanthus_polygaloides          TCCTCAA
Isatis_lusitanica                  TCCTCAA
Isatis_microcarpa                  TCCTCAA
Isatis_tinctoria                   TCCTCAA
